# Supplementary material for: How do Wolbachia modify the Drosophila ovary? New evidences support the “titration-restitution” model for the mechanisms of Wolbachia-induced CI
Source: BMC Genomics. 2019 Jul 24;20:608. doi: 10.1186/s12864-019-5977-6 (PMC6657171; doi:10.1186/s12864-019-5977-6)
Supplement: Supplementary file 1 — Differentially expressed genes in ovaries of D. melanogaster induced by Wolbachia infection. (XLS 57 kb) [file 12864_2019_5977_MOESM1_ESM.xls]

## Sheet: DmelWvsDmelT_差异表达.xls
Additional file 1: Differentially expressed genes (DEGs) in ovaries of D. melanogaster induced by Wolbachia infection
Gene_ID	Gene_Name	log2 (FoldChange:Dmel wMel/Dmel T)	p-value	Gene Description
FBgn0034165	CG6435	#NAME?	0.0068289	Lysozyme-like domain;Invertebrate-type lysozyme;Lysozyme-like domain superfamily
FBgn0036529	pgant8	#NAME?	0.046865	Glycosyl transferase, family 2; Nucleotide-diphospho-sugar transferases; Ricin B lectin domain
FBgn0028878	CG15269	Inf	0.0080521	Zinc finger;nucleic acid binding
FBgn0052054	CG32054	Inf	0.023744	Major facilitator superfamily domain, general substrate transporter, transmembrane transpoter activity
FBgn0032839	CG10659	Inf	0.034597	Acyl-CoA N-acyltransferase
FBgn0263589	CR43614	5.7074	4.23e-09
FBgn0034837	RpL22-like	5.3421	1.52e-14	Ribosome protein L22e
FBgn0031879	uif	4.9366	8.4e-16	EGF-like domain; Notch binding
FBgn0029091	Chs2	4.9273	0.0092668	Chitin synthase; Nucleotide-diphospho-sugar transferases
FBgn0039342	CG5107	4.6509	7.25e-05
FBgn0031074	SkpE	4.5298	0.010354	SKP1 component,POZ domain; E3 ubiquitin ligase; SCF complex; Skp subunit,BTB/POZ fold; ubiquitin-protein transferase activity
FBgn0250815	Jon65Aiv	4.1439	0.020374	Peptidase S1A; chymotrypsin-type,Peptidase S1/S6; chymotrypsin/Hap, active site; serine-type endopeptidase activity
FBgn0032914	CG14397	3.9815	0.045111
FBgn0035176	CG13905	3.8828	0.016167
FBgn0035665	Jon65Aiii	3.8475	0.043943	Peptidase S1/S6; chymotrypsin/Hap, active site; Peptidase S1A,chymotrypsin-type;serine-type endopeptidase activity
FBgn0032049	Bace	3.7873	0.027752	Peptidase aspartic; aspartic-type endopeptidase activity
Novel00004		3.6383	0.032257
FBgn0033296	Mal-A7	3.5326	0.041981	Glycoside hydrolase, family 13; Glycoside hydrolase, superfamily; catalytic domain
FBgn0267225	CR45665	3.4493	0.023418
FBgn0262101	CG42854	3.3972	0.00050948	Domain of unknown function DUF4806
FBgn0265416	Neto	3.2496	0.0078456	CUB domain;Low-density lipoprotein(LDL) receptor class A repeat;Tetratricopeptide-like hecical domain superfamily; Spermadhesin
FBgn0264698	CR43967	3.1851	0.039957
FBgn0265457	CR44357	3.108	0.0014459
FBgn0010357	βTry	3.0784	0.049149	Peptidase S1A, chymotrypsin-type; Peptidase S1/S6, chymotrypsin/Hap, active site; serine-type endopeptidase activity
FBgn0032124	CG17855	2.8434	0.0061279
FBgn0262870	axo	2.8393	0.010124	EGF-like, conserved site; Laminin G domain; Concanavalin A-like lectin/glucanase;serine-type endopeptidase inhibitor activity
FBgn0267431	Myo81F	2.7828	0.027193	ATP binding; Band 4.1 domain; Pleckstrin homology-like domain;P-loop containing nucleoside triphosphate hydrolase; Ubiquitin-related domain
FBgn0030569	CG9411	2.7156	0.037034
FBgn0050371	CG30371	2.6268	0.047728	Peptidase S1/S6; chymotrypsin/Hap, active site; Peptidase S1A, chymotrypsin-type; serine-type endopeptidase activity
FBgn0026175	SkpC	2.5952	6.68e-05	SKP1 component; POZ domain; BTB/POZ fold; E3 ubiquitin ligase; SCF complex; Skp subunit; ubiquitin-protein transferase activity
FBgn0040370	CG13375	2.5854	0.0036607	GTP binding; P-loop containing nucleoside triphosphate hydrolase
FBgn0015037	Cyp4p1	2.5818	0.010868	Cytochrome P450, E-class, group I; Cytochrome P450, conserved site; oxidoreductase activity
FBgn0020912	Ptx1	2.4646	0.023295	Homeobox domain; OAR domain;sequence-specific DNA binding, transcription factor activity
FBgn0262104	CG42857	2.3969	0.00024634
FBgn0032435	Oatp33Eb	2.3922	0.049525	Major facilitator superfamily domain; general substrate transporter;sodium-independent organic anion transmembrane transporter activity
FBgn0262534	CG43088	2.2783	0.038986	Harbinger transposase-derived nuclease domain
FBgn0038733	CG11407	2.2744	0.032886	AMP-dependent synthetase/ligase; AMP-binding enzyme, C-terminal domain; Luciferase,N-terminal superfamily
FBgn0052719	CG32719	2.2286	0.0021552	Protein of unknown function DUF4729
FBgn0039452	CG14245	2.1772	0.01043	Chitin binding domain superfamily
FBgn0036809	CG12477	2.1639	0.01896	Zinc finger, RING-type, conserved site
FBgn0050401	dany	2.1552	5.45e-06	DNA binding HTH domain, Psq-type; Homeobox-like domain superfamily
FBgn0033250	CG14762	2.0544	0.019944	Leucine-rich repeat, typical subtype
FBgn0035608	blanks	2.0137	0.013801	siRNA binding
FBgn0028369	kirre	2.0042	0.013369	Immunoglobulin-like fold,Immunoglobulin V-set; CD80-like, immunoglobulin C2-set; Immunoglobulin subtype, Immunoglobulin I-set
FBgn0031296	CG4415	1.9241	0.008421	Nascent polypeptide-associated complex NAC domain
FBgn0267015	CR45459	1.9173	0.020941
FBgn0051477	ATPsynεL	1.8962	0.037663	ATP synthase; F1 complex; epsilon subunit,mitochondrial
FBgn0032084	CG13101	1.8753	5.32e-05
FBgn0028872	CG18095	1.8723	0.0089562	Leucine-rich repeat, typical subtype,
Novel00020		1.8263	0.042303
FBgn0028396	TotA	1.8215	4.81e-05	Stress-inducible humoral factor Turandot
FBgn0030999	Mur18B	1.772	3.37e-05	Chitin binding domain; Chitin binding domain superfamily
FBgn0038717	CG17751	1.7264	0.0069764	Major facilitator superfamily domain; general substrate transporter; organic anion transmembrane transporter activity
FBgn0003710	tipE	1.711	0.011277	Na+ channel auxiliary subunit TipE; voltage-gated sodium channel activity
FBgn0035673	CG6602	1.6892	0.00099377
FBgn0034717	CG5819	1.6553	0.020652	Leucine-rich repeat; Cysteine-rich flanking region, C-terminal
FBgn0038680	Cyp12a5	1.6515	0.042416	Cytochrome P450, conserved site; Cytochrome P450, E-class, group I; oxidoreductase activity
FBgn0037519	CG3014	1.6333	0.0061085	Arrestin-like, N-terminal; Arrestin C-terminal-like domain; Immunoglobulin E-set
FBgn0037934	CG6830	1.6317	0.01554	Protein of unknown function DUF227; Protein kinase-like domain superfamily; CHK kinase-like
FBgn0038718	CG17752	1.6256	0.0010418	Major facilitator superfamily domain; general substrate transporter; organic anion transmembrane transporter activity
FBgn0032116	Mco1	1.6216	0.0063545	Multicopper oxidase, type 2,; Multicopper oxidase, type 3; Cupredoxin; copper ion binding
FBgn0031523	CG15408	1.5607	0.0099343	Major facilitator superfamily domain; general substrate transporter; glucose transmembrane transporter activity
Novel00012		1.5464	0.033214
FBgn0038719	CG16727	1.5363	0.0063949	Major facilitator superfamily domain; general substrate transporter; organic anion transmembrane transporter activity
FBgn0266129	lov	1.515	0.043635	BTB/POZ domain; DNA binding HTH domain; SKP1/BTB/POZ domain superfamily
FBgn0050277	Oatp58Da	1.5055	0.022649	Major facilitator superfamily domain; general substrate transporter; sodium-independent organic anion transmembrane transporter activity
FBgn0266704	CR45194	1.5036	0.0084681
FBgn0028993	scro	1.5012	0.0047897	Homeobox domain; DNA binding; sequence-specific DNA binding
FBgn0046776	CR14033	1.472	0.00053886
FBgn0031343	CG18131	1.4712	0.0068577
FBgn0037217	CG14636	1.4564	0.018029
FBgn0034797	nahoda	1.4542	0.036559	EGF, extracellular, EGF-like, conserved site; DOMON domain; SEA domain
FBgn0032669	CG15155	1.4477	0.01203	FR47-like; Acyl-CoA N-acyltransferase; transferase activity;transferring acyl groups other than amino-acyl groups
FBgn0052364	tut	1.4346	0.0022289	RNA-recognition motif domain; RNA-binding domain superfamily
FBgn0083977	CG34141	1.4126	0.007992
FBgn0052816	CG32816	1.4094	0.011496
FBgn0038658	CG14292	1.4075	0.0015269
FBgn0025454	Cyp6g1	1.4062	0.01337	Cytochrome P450, E-class, group I; Cytochrome P450, conserved site; oxidoreductase activity
FBgn0029896	CG3168	1.3962	0.0092843	Major facilitator superfamily domain; general substrate transporter; organic anion transmembrane transporter activity
FBgn0265316	CR44289	1.3854	0.0070326
FBgn0031337	CG14346	1.3853	0.0078613
FBgn0058470	CG40470	1.3763	0.031449	Peptidase M1; metalloaminopeptidase activity; peptide binding; zinc ion binding
FBgn0051663	CG31663	1.3682	0.012853	Major facilitator superfamily domain; general substrate transporter; Major facilitator superfamily associated domain
FBgn0030593	CG9512	1.3461	0.024195	Glucose-methanol-choline oxidoreductase, C-terminal; oxidoreductase activity, acting on CH-OH group of donors
FBgn0040349	CG3699	1.3444	0.012717	Glucose/ribitol dehydrogenase; NAD(P)-binding domain, Short-chain dehydrogenase/reductase, conserved site; 2,4-dienoyl-CoA reductase (NADPH) activity
FBgn0040056	CG17698	1.3404	0.049858	Calcium/calmodulin-dependent/calcium-dependent protein kinase; Protein kinase; ATP binding site
FBgn0033257	sand	1.3158	0.031863	Ion transport 2; potassium channel activity; potassium ion leak channel activity
FBgn0031522	CG3285	1.3014	0.036231	Major facilitator superfamily domain; Major facilitator superfamily domain; general substrate transporter,glucose transmembrane transporter activity
FBgn0263038	CG43333	1.2787	0.043249	FAS1 domain; FAS1 domain superfamily
FBgn0037520	CG18268	1.2785	0.017842	Arrestin-like, N-terminal;Immunoglobulin E-set
FBgn0035094	CG9380	1.2647	0.0038841	Peptidoglycan recognition protein
FBgn0028886	CG15279	1.2597	0.0047566	neurotransmitter:sodium symporter activity
FBgn0038938	CG7084	1.252	0.010457	Major facilitator superfamily domain; general substrate transporter; organic anion transmembrane transporter activity
FBgn0030331	CG15221	1.2039	0.027123	Major facilitator superfamily domain; general substrate transporter; substrate-specific transmembrane transporter activity
FBgn0031517	CG15406	1.1982	0.0088884	Major facilitator superfamily domain; general substrate transporter;glucose transmembrane transporter activity
FBgn0250757	CG42235	1.1944	0.0063087	Sodium/solute symporter; transporter activity
FBgn0037409	Osi24	1.1813	0.045703
FBgn0033093	CG3270	1.1757	0.010335	FAD dependent oxidoreductase; FAD/NAD(P)-binding domain superfamily;oxidoreductase activity
FBgn0044046	IIp7	1.175	0.025547	Insulin-like superfamily;hormone activity; insulin receptor binding
FBgn0038681	Cyp12a4	1.1596	0.030754	Cytochrome P450, conserved site; Cytochrome P450, E-class, group I;oxidoreductase activity
FBgn0051661	CG31661	1.1515	0.0072585	Peptidase aspartic; aspartic-type endopeptidase activity
FBgn0031010	CG8028	1.1454	0.03994	Major facilitator superfamily domain, Major facilitator superfamily domain, general substrate transporter,monocarboxylic acid transmembrane transporter activity
FBgn0030613	Rab3-GEF	1.1454	0.046055	DENN domain; dDENN domain;uDENN domain;Rab guanyl-nucleotide exchange factor activity
FBgn0030065	CG12075	1.1401	0.0077886	PH-like domain superfamily
FBgn0032913	CG9259	1.1133	0.014623	CHK kinase-like; Protein of unknown function DUF227
FBgn0024995	CG2680	1.1054	0.034579	HAD-like domain; HAD-superfamily hydrolase, subfamily IIA; Nitrophenylphosphatase-like domain;phosphoprotein phosphatase activity
FBgn0040260	Ugt36Bc	1.0888	0.030391	UDP-glucuronosyl/UDP-glucosyltransferase;glucuronosyltransferase activity
FBgn0085195	CG34166	1.0886	0.026578
FBgn0024944	Oamb	1.0821	0.015305	GPCR, rhodopsin-like, 7TM;octopamine receptor activity;neurotransmitter receptor activity
FBgn0016684	NaPi-T	1.0805	0.019191	Major facilitator superfamily domain; Major facilitator superfamily domain; general substrate transporter,phosphate ion transmembrane transporter activity
FBgn0052645	CG32645	1.069	0.019206	Nose resistant-to-fluoxetine protein; N-terminal,transferase activity; transferring acyl groups other than amino-acyl groups
FBgn0266005	CR44779	1.0484	0.040471
FBgn0267728	otk2	1.0471	0.015489	Immunoglobulin subtype 2;Immunoglobulin subtype; protein heterodimerization activity
FBgn0024366	CG11409	1.0364	0.047833
FBgn0039530	Tusp	1.006	0.03644	Tubby C-terminal-like domain; Tubby, C-terminal,phosphatidylinositol binding
FBgn0259224	CG42324	1.0045	0.044664
FBgn0262895	CR43250	1.0028	0.021046
FBgn0038412	Zip89B	1.0013	0.034872	Zinc/iron permease; zinc ion transmembrane transporter activity
FBgn0036765	CG7408	-1.0215	0.024888	Sulfatase, conserved site; sulfuric ester hydrolase activity
FBgn0037577	CG7443	-1.0496	0.011603
FBgn0039827	CG1544	-1.0865	0.012434	Thiamin diphosphate-binding fold;Transketolase-like; oxoglutarate dehydrogenase (succinyl-transferring) activity; thiamine pyrophosphate binding
FBgn0037447	Neurochondrin	-1.0955	0.014561	Neurochondrin; Armadillo-like helical, Armadillo-type fold
Novel00027		-1.0983	0.021827
FBgn0038957	CG7059	-1.1373	0.021434	Histidine phosphatase superfamily, clade-1; Histidine phosphatase superfamily; 2,3-bisphosphoglycerate-dependent phosphoglycerate mutase activity
FBgn0039118	CG10208	-1.1502	0.0074805	Domain of unknown function DUF1989
FBgn0002773	Mlc2	-1.1691	0.0048363	EF-Hand 1; calcium-binding site; calcium ion binding
FBgn0020908	Scp1	-1.1735	0.021006	EF-Hand 1; calcium-binding site; calcium ion binding
FBgn0010424	TpnC73F	-1.1774	0.0071814	EF-Hand 1; calcium-binding site; calcium ion binding
FBgn0039232	sosie	-1.1911	0.005844
FBgn0037164	CG11438	-1.2285	0.015082	Phosphatidic acid phosphatase type/haloperoxidase; lipid phosphatase activity; phosphatidate phosphatase activity
FBgn0085474	CG34445	-1.2434	0.005955	LPS-induced tumor necrosis factor alpha factor
FBgn0002569	Mal-A2	-1.2491	0.0041915	Glycosyl hydrolase, family 13; catalytic domain; Glycoside hydrolase, superfamily; catalytic activity
FBgn0050196	CG30196	-1.2691	0.016668	LPS-induced tumor necrosis factor alpha factor
FBgn0033458	CG18446	-1.3685	0.00142	Zinc finger, C2H2-like; nucleic acid binding
FBgn0033268	Obp44a	-1.3782	0.0021024	Pheromone/general odorant binding protein; PBP/GOBP domain; odorant binding
FBgn0039343	CG5111	-1.3823	0.012123	Ubiquitin-associated/translation elongation factor EF1B, N-terminal; Ubiquitin-related domain
FBgn0263997	CG43740	-1.4082	0.04447
FBgn0033304	Cyp6a13	-1.6661	9.93e-05	Cytochrome P450, E-class, group I; Cytochrome P450, conserved site; oxidoreductase activity
FBgn0051619	nolo	-1.7481	0.00039608	Immunoglobulin-like fold;Thrombospondin, type 1 repeat; metalloendopeptidase activity, zinc ion binding
FBgn0058298	CG40298	-1.8382	0.00064111
FBgn0033658	Twdlβ	-1.8867	0.030346	Domain of unknown function DUF243; structural constituent of chitin-based cuticle
FBgn0261803	CG42749	-2.2405	0.021989	Cellulose/chitin-binding protein, N-terminal
FBgn0010385	Def	-2.4344	0.0031894	Defensin, invertebrate/fungal; Knottin; scorpion toxin-like superfamily
FBgn0041579	AttC	-2.5815	0.026659	Attacin, N-terminal; Attacin, C-terminal,
FBgn0259099	DCX-EMAP	-2.7477	0.031748	WD40 repeat, conserved site; HELP; Quinonprotein alcohol dehydrogenase-like;microtubule binding
FBgn0051718	Ir31a	-3.1729	0.04787	Ionotropic glutanmate receptor activity; ligand-gated ion channel activity
FBgn0265267	CG18258	-3.255	7.67e-08	Lipase/Vitellogenin; Alpha/Beta hydrolase fold; Lipase, N-terminal
FBgn0016920	nompC	-5.7343	2.7e-06	Ankyrin repeat-containing domain; ankyrin binding; calcium channel activity; cytoskeletal protein binding
FBgn0036881	Cpr76Bd	-6.3724	2.53e-07	Insect cuticle protein; Chitin-binidng type R&R consensus; structural constituent of chitin-based larval cuticle
