# Supplementary material for: How do Wolbachia modify the Drosophila ovary? New evidences support the “titration-restitution” model for the mechanisms of Wolbachia-induced CI
Source: BMC Genomics. 2019 Jul 24;20:608. doi: 10.1186/s12864-019-5977-6 (PMC6657171; doi:10.1186/s12864-019-5977-6)
Supplement: Supplementary file 2 — The 20 most enriched KEGG pathways from enrichment analysis of differentially expressed genes in ovaries of D. melanogaster induced by Wolbachia infection. (XLS 30 kb) [file 12864_2019_5977_MOESM2_ESM.xls]

## Sheet: 工作表1
Additioanl file 2: The 20 most enriched KEGG pathway enrichment analysis of differentially expressed genes in ovaries of D. melanogaster induced by Wolbachia infection
KEGG pathway	Input number	Background number	p-Value	Corrected p-Value	Input gene ID
Wnt signaling pathway	2	88	0.112985	0.340993	FBgn0026175|FBgn0031074
Ubiquitin mediated proteolysis	2	98	0.134312	0.340993	FBgn0026175|FBgn0031074
TGF-beta signaling pathway	2	34	0.0219964	0.177566	FBgn0026175|FBgn0031074
Starch and sucrose metabolism	3	60	0.00739327	0.170045	FBgn0040260|FBgn0002569|FBgn0033296
Sphingolipid metabolism	1	28	0.170738	0.340993	FBgn0037164
Retinol metabolism	1	31	0.18669	0.340993	FBgn0040260
Protein processing in endoplasmic reticulum	2	126	0.19795	0.340993	FBgn0026175|FBgn0031074
Porphyrin and chlorophyll metabolism	1	41	0.237742	0.340993	FBgn0040260
Pentose and glucuronate interconversions	1	45	0.257279	0.340993	FBgn0040260
Neuroactive ligand-receptor interaction	1	44	0.252441	0.340993	FBgn0010357
Mucin type O-Glycan biosynthesis	1	15	0.0980256	0.340993	FBgn0036529
Glycerophospholipid metabolism	1	58	0.317473	0.362168	FBgn0037164
Glycerolipid metabolism	1	44	0.252441	0.340993	FBgn0037164
Galactose metabolism	2	35	0.0231608	0.177566	FBgn0002569|FBgn0033296
Ether lipid metabolism	1	23	0.143472	0.340993	FBgn0037164
ECM-receptor interaction	1	11	0.0744326	0.340993	FBgn0029896
Drug metabolism - other enzymes	1	47	0.266864	0.340993	FBgn0040260
Drug metabolism - cytochrome P450	1	61	0.330675	0.362168	FBgn0040260
Ascorbate and aldarate metabolism	1	30	0.181406	0.340993	FBgn0040260
Amino sugar and nucleotide sugar metabolism	1	45	0.257279	0.340993	FBgn0029091
##Statistical test method: hypergeometric test / Fisher's exact test
##FDR correction method: Benjamini and Hochberg
