# Supplementary material for: How do Wolbachia modify the Drosophila ovary? New evidences support the “titration-restitution” model for the mechanisms of Wolbachia-induced CI
Source: BMC Genomics. 2019 Jul 24;20:608. doi: 10.1186/s12864-019-5977-6 (PMC6657171; doi:10.1186/s12864-019-5977-6)
Supplement: Supplementary file 3 — GO analysis of differentially expressed genes in ovaries of D. melanogaster induced by Wolbachia infection. (XLS 53 kb) [file 12864_2019_5977_MOESM3_ESM.xls]

## Sheet: 工作表1
Additional file 3: Go analysis of differentially expressed genes in ovaries of D. melanogaster induced by Wolbachia infection
GO_accession	Description	Term_type	p Value	Corrected_p Value	DEG_item	DEG_list	Bg_item	Bg_list	Gene_ID
GO:0044699	single-organism process	biological_process	0.75753	1	66	107	6944	10655	FBgn0016920,FBgn0025454,FBgn0039827,FBgn0020912,FBgn0038681,FBgn0029896,FBgn0033658,FBgn0024944,FBgn0015037,FBgn0038680,FBgn0033268,FBgn0002773,FBgn0250757,FBgn0016684,Novel00004,FBgn0040370,FBgn0002569,FBgn0038938,FBgn0038717,FBgn0038719,FBgn0267431,FBgn0033257,FBgn0031296,FBgn0028993,FBgn0266129,FBgn0030331,FBgn0033304,FBgn0044046,FBgn0028369,FBgn0265416,FBgn0051661,FBgn0037447,FBgn0051718,FBgn…
GO:0009987	cellular process	biological_process	0.99769	1	53	107	6797	10655	FBgn0267431,FBgn0033257,FBgn0031296,FBgn0035608,FBgn0038717,FBgn0038719,FBgn0040056,FBgn0031879,FBgn0028993,FBgn0003710,FBgn0266129,FBgn0031010,FBgn0031522,FBgn0262870,FBgn0263997,FBgn0039232,FBgn0030613,FBgn0030331,FBgn0039530,FBgn0028369,FBgn0038957,FBgn0036809,FBgn0034837,FBgn0044046,FBgn0265416,FBgn0033250,FBgn0031074,FBgn0259099,FBgn0052054,FBgn0040349,FBgn0028886,FBgn0020912,FBgn0039827,FBg…
GO:0044763	single-organism cellular process	biological_process	0.97524	1	47	107	5692	10655	FBgn0038719,FBgn0038717,FBgn0033257,FBgn0031296,FBgn0035608,FBgn0267431,FBgn0003710,FBgn0028993,FBgn0031879,FBgn0262870,FBgn0266129,FBgn0031010,FBgn0031522,FBgn0039232,FBgn0263997,FBgn0039530,FBgn0030331,FBgn0030613,FBgn0044046,FBgn0038957,FBgn0028369,FBgn0028886,FBgn0040349,FBgn0052054,FBgn0259099,FBgn0265416,FBgn0033250,FBgn0031074,FBgn0025454,FBgn0016920,FBgn0020912,FBgn0039827,FBgn0051661,FBg…
GO:0008152	metabolic process	biological_process	0.98735	1	43	107	5472	10655	FBgn0265267,FBgn0058470,FBgn0035608,FBgn0010357,FBgn0036765,FBgn0028993,FBgn0040056,FBgn0250815,FBgn0033296,FBgn0032049,FBgn0033304,FBgn0030613,FBgn0051619,FBgn0034837,FBgn0035665,FBgn0038957,FBgn0036809,FBgn0038733,FBgn0040349,FBgn0259099,FBgn0031074,FBgn0025454,FBgn0038681,FBgn0020912,FBgn0039827,FBgn0051661,FBgn0010385,FBgn0030999,FBgn0033093,FBgn0037164,FBgn0026175,FBgn0040260,FBgn0051477,FBg…
GO:0071704	organic substance metabolic process	biological_process	0.99959	1	32	107	4921	10655	FBgn0265267,FBgn0058470,FBgn0035608,FBgn0010357,FBgn0028993,FBgn0040056,FBgn0250815,FBgn0033296,FBgn0032049,FBgn0030613,FBgn0051619,FBgn0034837,FBgn0036809,FBgn0038957,FBgn0035665,FBgn0040349,FBgn0259099,FBgn0031074,FBgn0039827,FBgn0020912,FBgn0051661,FBgn0010385,FBgn0030999,FBgn0026175,FBgn0051477,FBgn0030593,FBgn0036529,FBgn0050371,FBgn0039452,FBgn0035094,FBgn0002569,FBgn0040370
GO:0032501	multicellular organismal process	biological_process	0.98996	1	28	107	3905	10655	FBgn0262870,FBgn0266129,FBgn0051718,FBgn0037164,FBgn0037447,FBgn0033658,FBgn0051661,FBgn0003710,FBgn0031879,FBgn0028993,FBgn0016920,FBgn0037217,FBgn0020912,FBgn0035608,FBgn0036881,FBgn0265416,FBgn0033250,FBgn0031074,FBgn0259099,FBgn0038938,FBgn0028369,Novel00004,FBgn0033268,FBgn0002773,FBgn0030613,FBgn0024944,FBgn0030593,FBgn0039232
GO:0044238	primary metabolic process	biological_process	0.99992	1	27	107	4583	10655	FBgn0010357,FBgn0051661,FBgn0040056,FBgn0028993,FBgn0058470,FBgn0265267,FBgn0039827,FBgn0020912,FBgn0035608,FBgn0051477,FBgn0032049,FBgn0250815,FBgn0033296,FBgn0026175,FBgn0051619,FBgn0030613,FBgn0036529,FBgn0030593,FBgn0050371,FBgn0040349,FBgn0002569,FBgn0040370,FBgn0031074,FBgn0034837,FBgn0038957,FBgn0035665,FBgn0036809
GO:0044707	single-multicellular organism process	biological_process	0.977	1	26	107	3464	10655	FBgn0033658,FBgn0037447,FBgn0051718,FBgn0037164,FBgn0266129,FBgn0262870,FBgn0020912,FBgn0035608,FBgn0037217,FBgn0016920,FBgn0031879,FBgn0028993,FBgn0028369,Novel00004,FBgn0031074,FBgn0033250,FBgn0265416,FBgn0259099,FBgn0038938,FBgn0036881,FBgn0039232,FBgn0024944,FBgn0030593,FBgn0002773,FBgn0030613,FBgn0033268
GO:0051179	localization	biological_process	0.18652	1	25	107	2017	10655	FBgn0029896,FBgn0003710,FBgn0032435,FBgn0038719,FBgn0038717,FBgn0016920,FBgn0031296,FBgn0033257,FBgn0051477,FBgn0038412,FBgn0031010,FBgn0031522,FBgn0030331,FBgn0030613,FBgn0031517,FBgn0050277,FBgn0031523,FBgn0039232,FBgn0028886,FBgn0038938,FBgn0052054,FBgn0265416,FBgn0038718,FBgn0250757,FBgn0016684
GO:1902578	single-organism localization	biological_process	0.032275	1	24	107	1582	10655	FBgn0032435,FBgn0029896,FBgn0003710,FBgn0031296,FBgn0033257,FBgn0038717,FBgn0016920,FBgn0038719,FBgn0031010,FBgn0031522,FBgn0038412,FBgn0051477,FBgn0030613,FBgn0030331,FBgn0050277,FBgn0031523,FBgn0031517,FBgn0265416,FBgn0052054,FBgn0038938,FBgn0028886,FBgn0016684,FBgn0038718,FBgn0250757
GO:0044765	single-organism transport	biological_process	0.024598	1	23	107	1462	10655	FBgn0016684,FBgn0250757,FBgn0038718,FBgn0052054,FBgn0038938,FBgn0028886,FBgn0050277,FBgn0031523,FBgn0031517,FBgn0030613,FBgn0030331,FBgn0031010,FBgn0031522,FBgn0051477,FBgn0038412,FBgn0033257,FBgn0031296,FBgn0038719,FBgn0038717,FBgn0016920,FBgn0032435,FBgn0029896,FBgn0003710
GO:0006810	transport	biological_process	0.068787	1	23	107	1627	10655	FBgn0030613,FBgn0030331,FBgn0031523,FBgn0050277,FBgn0031517,FBgn0038938,FBgn0052054,FBgn0028886,FBgn0016684,FBgn0250757,FBgn0038718,FBgn0032435,FBgn0003710,FBgn0029896,FBgn0033257,FBgn0031296,FBgn0016920,FBgn0038717,FBgn0038719,FBgn0031010,FBgn0031522,FBgn0038412,FBgn0051477
GO:0051234	establishment of localization	biological_process	0.095059	1	23	107	1688	10655	FBgn0031010,FBgn0031522,FBgn0051477,FBgn0038412,FBgn0031296,FBgn0033257,FBgn0038719,FBgn0016920,FBgn0038717,FBgn0032435,FBgn0003710,FBgn0029896,FBgn0016684,FBgn0250757,FBgn0038718,FBgn0052054,FBgn0038938,FBgn0028886,FBgn0050277,FBgn0031523,FBgn0031517,FBgn0030613,FBgn0030331
GO:0050896	response to stimulus	biological_process	0.97454	1	20	107	2781	10655	FBgn0030613,FBgn0033304,FBgn0039530,FBgn0024944,FBgn0259099,FBgn0265416,FBgn0040370,FBgn0028396,FBgn0044046,FBgn0036765,FBgn0031879,FBgn0003710,FBgn0038681,FBgn0267431,FBgn0025454,FBgn0016920,FBgn0266129,FBgn0010385,FBgn0051718,FBgn0041579
GO:0043170	macromolecule metabolic process	biological_process	0.99994	1	20	107	3826	10655	FBgn0026175,FBgn0250815,FBgn0030999,FBgn0032049,FBgn0020912,FBgn0035608,FBgn0058470,FBgn0040056,FBgn0028993,FBgn0051661,FBgn0010357,FBgn0035665,FBgn0036809,FBgn0034837,FBgn0031074,FBgn0050371,FBgn0051619,FBgn0035094,FBgn0030613,FBgn0039452
GO:0044767	single-organism developmental process	biological_process	0.99944	1	19	107	3298	10655	FBgn0028369,FBgn0036881,FBgn0038938,FBgn0031074,FBgn0033250,FBgn0265416,FBgn0030593,FBgn0039232,FBgn0263997,FBgn0002773,FBgn0037164,FBgn0033658,FBgn0262870,FBgn0266129,FBgn0035608,FBgn0020912,FBgn0051661,FBgn0028993,FBgn0031879
GO:0032502	developmental process	biological_process	0.99957	1	19	107	3340	10655	FBgn0028369,FBgn0036881,FBgn0033250,FBgn0265416,FBgn0031074,FBgn0038938,FBgn0030593,FBgn0263997,FBgn0039232,FBgn0002773,FBgn0037164,FBgn0033658,FBgn0262870,FBgn0266129,FBgn0020912,FBgn0035608,FBgn0051661,FBgn0031879,FBgn0028993
GO:0044237	cellular metabolic process	biological_process	1	1	19	107	4164	10655	FBgn0030593,FBgn0030613,FBgn0038957,FBgn0036809,FBgn0034837,FBgn0259099,FBgn0031074,FBgn0040370,FBgn0040349,FBgn0035608,FBgn0020912,FBgn0039827,FBgn0025454,FBgn0028993,FBgn0040056,FBgn0026175,FBgn0010385,FBgn0037164,FBgn0051477
GO:0055085	transmembrane transport	biological_process	1.04e-06	0.010193	18	107	460	10655	FBgn0028886,FBgn0052054,FBgn0038938,FBgn0038718,FBgn0250757,FBgn0016684,FBgn0030331,FBgn0031517,FBgn0031523,FBgn0038412,FBgn0051477,FBgn0031522,FBgn0031010,FBgn0029896,FBgn0016920,FBgn0038717,FBgn0038719,FBgn0033257
GO:0044710	single-organism metabolic process	biological_process	0.82124	1	18	107	2108	10655	FBgn0038681,FBgn0039827,FBgn0265267,FBgn0025454,FBgn0033093,FBgn0051477,FBgn0036529,FBgn0030593,FBgn0015037,FBgn0032116,FBgn0030613,FBgn0033304,FBgn0038680,FBgn0038957,FBgn0259099,FBgn0040349,FBgn0040370,FBgn0002569
GO:0005488	binding	molecular_function	0.98095	1	48	107	5823	10655	FBgn0025454,FBgn0020908,FBgn0016920,FBgn0038681,FBgn0020912,FBgn0039827,FBgn0033458,FBgn0030999,FBgn0037447,FBgn0028878,FBgn0030593,FBgn0015037,FBgn0032116,FBgn0039452,FBgn0033268,FBgn0038680,FBgn0034717,FBgn0010424,FBgn0039343,FBgn0002773,FBgn0040370,FBgn0002569,FBgn0028872,FBgn0050401,FBgn0034797,FBgn0058470,FBgn0031296,FBgn0035608,FBgn0267431,FBgn0028993,FBgn0267728,FBgn0040056,FBgn0031879,FBg…
GO:0003824	catalytic activity	molecular_function	0.34317	1	44	107	4120	10655	FBgn0265267,FBgn0058470,FBgn0267431,FBgn0010357,FBgn0032669,FBgn0036765,FBgn0040056,FBgn0250815,FBgn0033296,FBgn0052645,FBgn0032049,FBgn0033304,FBgn0032839,FBgn0051619,FBgn0038957,FBgn0035665,FBgn0036809,FBgn0038733,FBgn0040349,FBgn0031074,FBgn0025454,FBgn0034165,FBgn0038681,FBgn0039827,FBgn0051661,FBgn0033093,FBgn0037164,FBgn0040260,FBgn0026175,FBgn0051477,FBgn0015037,FBgn0036529,FBgn0030593,FBg…
GO:0005215	transporter activity	molecular_function	8.3e-06	0.020262	24	107	885	10655	FBgn0030331,FBgn0050277,FBgn0031523,FBgn0032116,FBgn0031517,FBgn0052054,FBgn0038938,FBgn0038733,FBgn0028886,FBgn0016684,FBgn0038718,FBgn0250757,FBgn0032435,FBgn0003710,FBgn0029896,FBgn0033257,FBgn0038717,FBgn0016920,FBgn0038719,FBgn0031522,FBgn0031010,FBgn0038412,FBgn0051477,FBgn0051718
GO:0022857	transmembrane transporter activity	molecular_function	2.51e-06	0.012275	23	107	767	10655	FBgn0032116,FBgn0031517,FBgn0031523,FBgn0050277,FBgn0030331,FBgn0250757,FBgn0038718,FBgn0016684,FBgn0028886,FBgn0052054,FBgn0038938,FBgn0038717,FBgn0016920,FBgn0038719,FBgn0033257,FBgn0029896,FBgn0003710,FBgn0032435,FBgn0051718,FBgn0038412,FBgn0051477,FBgn0031010,FBgn0031522
GO:0043167	ion binding	molecular_function	0.73073	1	22	107	2333	10655	FBgn0010424,FBgn0002773,FBgn0051619,FBgn0033304,FBgn0038680,FBgn0030593,FBgn0015037,FBgn0032116,FBgn0002569,FBgn0040370,FBgn0036809,FBgn0040056,FBgn0031879,FBgn0033458,FBgn0038681,FBgn0039827,FBgn0267431,FBgn0025454,FBgn0020908,FBgn0058470,FBgn0028878,FBgn0033296
GO:0005515	protein binding	molecular_function	0.97705	1	22	107	3029	10655	FBgn0016920,FBgn0034797,FBgn0267431,FBgn0031296,FBgn0032435,FBgn0031879,FBgn0267728,FBgn0262870,FBgn0266129,FBgn0032116,FBgn0050277,FBgn0039530,FBgn0039343,FBgn0051619,FBgn0034717,FBgn0044046,FBgn0028369,FBgn0036809,FBgn0033250,FBgn0265416,FBgn0259099,FBgn0028872
GO:0022892	substrate-specific transporter activity	molecular_function	9.77e-06	0.020262	21	107	716	10655	FBgn0032435,FBgn0003710,FBgn0033257,FBgn0038717,FBgn0016920,FBgn0038719,FBgn0031010,FBgn0038412,FBgn0051477,FBgn0051718,FBgn0030331,FBgn0031523,FBgn0050277,FBgn0032116,FBgn0031517,FBgn0038938,FBgn0028886,FBgn0038733,FBgn0016684,FBgn0250757,FBgn0038718
GO:0022891	substrate-specific transmembrane transporter activity	molecular_function	1.03e-05	0.020262	20	107	662	10655	FBgn0030331,FBgn0031523,FBgn0050277,FBgn0031517,FBgn0032116,FBgn0038938,FBgn0028886,FBgn0016684,FBgn0250757,FBgn0038718,FBgn0032435,FBgn0003710,FBgn0033257,FBgn0038719,FBgn0038717,FBgn0016920,FBgn0031010,FBgn0051477,FBgn0038412,FBgn0051718
GO:0016787	hydrolase activity	molecular_function	0.50424	1	19	107	1864	10655	FBgn0024995,FBgn0002569,FBgn0040370,FBgn0035665,FBgn0035094,FBgn0002773,FBgn0051619,FBgn0050371,FBgn0051477,FBgn0032049,FBgn0250815,FBgn0037164,FBgn0033296,FBgn0010357,FBgn0051661,FBgn0036765,FBgn0034165,FBgn0058470,FBgn0267431
GO:0015075	ion transmembrane transporter activity	molecular_function	2.71e-05	0.044194	18	107	587	10655	FBgn0028886,FBgn0038938,FBgn0038718,FBgn0250757,FBgn0016684,FBgn0030331,FBgn0032116,FBgn0050277,FBgn0038412,FBgn0051477,FBgn0031010,FBgn0051718,FBgn0003710,FBgn0032435,FBgn0038717,FBgn0016920,FBgn0038719,FBgn0033257
GO:0043169	cation binding	molecular_function	0.18459	1	18	107	1394	10655	FBgn0038680,FBgn0033304,FBgn0002773,FBgn0051619,FBgn0010424,FBgn0032116,FBgn0015037,FBgn0002569,FBgn0036809,FBgn0033458,FBgn0031879,FBgn0020908,FBgn0058470,FBgn0025454,FBgn0039827,FBgn0038681,FBgn0028878,FBgn0033296
GO:1901363	heterocyclic compound binding	molecular_function	0.98664	1	17	107	2563	10655	FBgn0040370,FBgn0050401,FBgn0038680,FBgn0033304,FBgn0052364,FBgn0030593,FBgn0015037,FBgn0028878,FBgn0266129,FBgn0040056,FBgn0028993,FBgn0025454,FBgn0267431,FBgn0039827,FBgn0020912,FBgn0035608,FBgn0038681
GO:0097159	organic cyclic compound binding	molecular_function	0.98761	1	17	107	2579	10655	FBgn0267431,FBgn0039827,FBgn0020912,FBgn0035608,FBgn0038681,FBgn0025454,FBgn0040056,FBgn0028993,FBgn0028878,FBgn0266129,FBgn0030593,FBgn0015037,FBgn0038680,FBgn0052364,FBgn0033304,FBgn0050401,FBgn0040370
GO:0046872	metal ion binding	molecular_function	0.44308	1	15	107	1372	10655	FBgn0038681,FBgn0025454,FBgn0015037,FBgn0058470,FBgn0032116,FBgn0020908,FBgn0010424,FBgn0002773,FBgn0051619,FBgn0033458,FBgn0031879,FBgn0033304,FBgn0038680,FBgn0036809,FBgn0028878
GO:0008324	cation transmembrane transporter activity	molecular_function	4.12e-05	0.057626	14	107	396	10655	FBgn0033257,FBgn0038719,FBgn0038717,FBgn0032116,FBgn0016920,FBgn0003710,FBgn0030331,FBgn0016684,FBgn0038718,FBgn0250757,FBgn0038938,FBgn0051477,FBgn0028886,FBgn0038412
GO:0016740	transferase activity	molecular_function	0.71083	1	12	107	1319	10655	FBgn0036809,FBgn0040260,FBgn0026175,FBgn0037934,FBgn0032913,FBgn0031074,FBgn0052645,FBgn0029091,FBgn0036529,FBgn0032839,FBgn0040056,FBgn0032669
GO:0016491	oxidoreductase activity	molecular_function	0.086734	1	10	107	627	10655	FBgn0033304,FBgn0038680,FBgn0038681,FBgn0039827,FBgn0030593,FBgn0025454,FBgn0015037,FBgn0032116,FBgn0040349,FBgn0033093
GO:0022890	inorganic cation transmembrane transporter activity	molecular_function	0.0038488	1	9	107	314	10655	FBgn0028886,FBgn0051477,FBgn0038412,FBgn0016684,FBgn0250757,FBgn0003710,FBgn0033257,FBgn0032116,FBgn0016920
GO:0022804	active transmembrane transporter activity	molecular_function	0.0055758	1	9	107	324	10655	FBgn0038717,FBgn0030331,FBgn0032435,FBgn0250757,FBgn0038718,FBgn0016684,FBgn0028886,FBgn0051477,FBgn0038938
GO:0046914	transition metal ion binding	molecular_function	0.51591	1	9	107	852	10655	FBgn0025454,FBgn0015037,FBgn0058470,FBgn0032116,FBgn0038681,FBgn0033304,FBgn0038680,FBgn0051619,FBgn0036809
GO:0016020	membrane	cellular_component	0.020613	1	35	107	2463	10655	FBgn0031523,FBgn0031517,FBgn0024944,FBgn0015037,FBgn0032116,Novel00004,FBgn0016684,FBgn0038718,FBgn0250757,FBgn0038938,FBgn0040370,FBgn0025454,FBgn0016920,FBgn0029896,FBgn0037164,FBgn0051718,FBgn0051477,FBgn0038412,FBgn0039232,FBgn0050277,FBgn0030613,FBgn0033304,FBgn0030331,FBgn0028369,FBgn0052054,FBgn0265416,FBgn0028886,FBgn0033257,FBgn0038719,FBgn0038717,FBgn0032435,FBgn0031879,FBgn0003710,FBgn…
GO:0005623	cell	cellular_component	1	1	29	107	5660	10655	FBgn0039232,FBgn0015037,FBgn0036529,FBgn0024944,FBgn0032116,FBgn0030613,FBgn0002773,FBgn0033304,FBgn0038680,FBgn0028369,FBgn0034837,FBgn0259099,FBgn0265416,FBgn0031074,FBgn0038681,FBgn0031296,FBgn0035608,FBgn0267431,FBgn0020912,FBgn0025454,FBgn0020908,FBgn0016920,FBgn0028993,FBgn0031879,FBgn0003710,FBgn0051661,FBgn0026175,FBgn0051477,FBgn0038412
GO:0044464	cell part	cellular_component	1	1	29	107	5660	10655	FBgn0036529,FBgn0024944,FBgn0015037,FBgn0032116,FBgn0039232,FBgn0033304,FBgn0038680,FBgn0030613,FBgn0002773,FBgn0034837,FBgn0028369,FBgn0259099,FBgn0265416,FBgn0031074,FBgn0025454,FBgn0016920,FBgn0020908,FBgn0038681,FBgn0031296,FBgn0035608,FBgn0267431,FBgn0020912,FBgn0051661,FBgn0003710,FBgn0028993,FBgn0031879,FBgn0026175,FBgn0051477,FBgn0038412
GO:0044425	membrane part	cellular_component	0.021906	1	27	107	1804	10655	FBgn0039232,FBgn0031523,FBgn0031517,FBgn0024944,FBgn0032116,FBgn0030613,FBgn0030331,Novel00004,FBgn0016684,FBgn0038718,FBgn0250757,FBgn0052054,FBgn0038938,FBgn0265416,FBgn0028886,FBgn0033257,FBgn0038719,FBgn0038717,FBgn0016920,FBgn0031879,FBgn0003710,FBgn0029896,FBgn0051718,FBgn0031010,FBgn0031522,FBgn0051477,FBgn0038412
GO:0031224	intrinsic component of membrane	cellular_component	0.013438	1	23	107	1378	10655	FBgn0033257,FBgn0016920,FBgn0038717,FBgn0038719,FBgn0003710,FBgn0029896,FBgn0051718,FBgn0031522,FBgn0031010,FBgn0031523,FBgn0032116,FBgn0024944,FBgn0031517,FBgn0030613,FBgn0030331,FBgn0016684,Novel00004,FBgn0250757,FBgn0038718,FBgn0265416,FBgn0052054,FBgn0038938,FBgn0028886
GO:0016021	integral component of membrane	cellular_component	0.021711	1	22	107	1360	10655	FBgn0051718,FBgn0031010,FBgn0031522,FBgn0033257,FBgn0038717,FBgn0016920,FBgn0038719,FBgn0003710,FBgn0029896,FBgn0016684,Novel00004,FBgn0250757,FBgn0038718,FBgn0265416,FBgn0052054,FBgn0038938,FBgn0028886,FBgn0031523,FBgn0024944,FBgn0031517,FBgn0030613,FBgn0030331
GO:0044424	intracellular part	cellular_component	1	1	20	107	4817	10655	FBgn0034837,FBgn0031074,FBgn0265416,FBgn0036529,FBgn0015037,FBgn0030613,FBgn0002773,FBgn0033304,FBgn0038680,FBgn0026175,FBgn0051477,FBgn0035608,FBgn0031296,FBgn0038681,FBgn0267431,FBgn0020912,FBgn0025454,FBgn0020908,FBgn0016920,FBgn0028993
GO:0005622	intracellular	cellular_component	1	1	20	107	4904	10655	FBgn0025454,FBgn0016920,FBgn0020908,FBgn0031296,FBgn0035608,FBgn0038681,FBgn0267431,FBgn0020912,FBgn0028993,FBgn0026175,FBgn0051477,FBgn0036529,FBgn0015037,FBgn0033304,FBgn0038680,FBgn0030613,FBgn0002773,FBgn0034837,FBgn0265416,FBgn0031074
GO:0043229	intracellular organelle	cellular_component	1	1	17	107	4052	10655	FBgn0025454,FBgn0016920,FBgn0020908,FBgn0038681,FBgn0035608,FBgn0020912,FBgn0267431,FBgn0028993,FBgn0051477,FBgn0015037,FBgn0036529,FBgn0033304,FBgn0038680,FBgn0030613,FBgn0002773,FBgn0034837,FBgn0265416
GO:0043226	organelle	cellular_component	1	1	17	107	4075	10655	FBgn0265416,FBgn0034837,FBgn0033304,FBgn0038680,FBgn0030613,FBgn0002773,FBgn0015037,FBgn0036529,FBgn0051477,FBgn0028993,FBgn0025454,FBgn0016920,FBgn0020908,FBgn0035608,FBgn0038681,FBgn0267431,FBgn0020912
GO:0043231	intracellular membrane-bounded organelle	cellular_component	1	1	13	107	3401	10655	FBgn0020912,FBgn0035608,FBgn0038681,FBgn0016920,FBgn0020908,FBgn0015037,FBgn0036529,FBgn0025454,FBgn0028993,FBgn0030613,FBgn0038680,FBgn0033304,FBgn0051477
GO:0043227	membrane-bounded organelle	cellular_component	1	1	13	107	3406	10655	FBgn0028993,FBgn0030613,FBgn0033304,FBgn0038680,FBgn0038681,FBgn0035608,FBgn0020912,FBgn0025454,FBgn0036529,FBgn0015037,FBgn0016920,FBgn0020908,FBgn0051477
GO:0005576	extracellular region	cellular_component	0.088049	1	12	107	910	10655	FBgn0010357,FBgn0039452,FBgn0033268,FBgn0051619,FBgn0039232,FBgn0262870,FBgn0044046,FBgn0030999,FBgn0010385,FBgn0041579,FBgn0033658,FBgn0028396
GO:0032991	macromolecular complex	cellular_component	0.99995	1	10	107	2635	10655	FBgn0016920,FBgn0031296,FBgn0267431,FBgn0020912,FBgn0002773,FBgn0034837,FBgn0026175,FBgn0051477,FBgn0031074,FBgn0265416
GO:0005737	cytoplasm	cellular_component	0.99999	1	10	107	2734	10655	FBgn0034837,FBgn0051477,FBgn0036529,FBgn0020908,FBgn0038681,FBgn0031296,FBgn0035608,FBgn0038680,FBgn0030613,FBgn0002773
GO:0071944	cell periphery	cellular_component	0.73007	1	9	107	998	10655	FBgn0028369,FBgn0265416,FBgn0038412,FBgn0039232,FBgn0024944,FBgn0032116,FBgn0031879,FBgn0003710,FBgn0051661
GO:0044444	cytoplasmic part	cellular_component	0.99929	1	9	107	2084	10655	FBgn0051477,FBgn0034837,FBgn0002773,FBgn0030613,FBgn0038680,FBgn0031296,FBgn0038681,FBgn0020908,FBgn0036529
GO:0043234	protein complex	cellular_component	0.99946	1	9	107	2139	10655	FBgn0002773,FBgn0031296,FBgn0020912,FBgn0267431,FBgn0016920,FBgn0031074,FBgn0265416,FBgn0051477,FBgn0026175
GO:0005886	plasma membrane	cellular_component	0.71983	1	8	107	881	10655	FBgn0003710,FBgn0031879,FBgn0024944,FBgn0032116,FBgn0039232,FBgn0038412,FBgn0265416,FBgn0028369
GO:0044459	plasma membrane part	cellular_component	0.34558	1	7	107	544	10655	FBgn0039232,FBgn0032116,FBgn0024944,FBgn0031879,FBgn0265416,FBgn0038412,FBgn0003710
