# Supplementary material for: How do Wolbachia modify the Drosophila ovary? New evidences support the “titration-restitution” model for the mechanisms of Wolbachia-induced CI
Source: BMC Genomics. 2019 Jul 24;20:608. doi: 10.1186/s12864-019-5977-6 (PMC6657171; doi:10.1186/s12864-019-5977-6)
Supplement: Supplementary file 4 — The 20 most enriched KEGG pathways based on target genes of differentially expressed miRNAs in ovaries of D. melanogaster induced by Wolbachia infection. (XLS 33 kb) [file 12864_2019_5977_MOESM4_ESM.xls]

## Sheet: 工作表1
Additional flile 4: The 20 most enriched KEGG pathways based on target genes of differentially expressed miRNAs in ovaries of D. melanogaster induced by Wolbachia infection
KEGG pathway	ID	Input number	Background number	p-value	Corrected p-Value	Input gene ID
Wnt signaling pathway	15	15	88	0.0154504	0.245086	FBgn0011817, FBgn0030758, FBgn0003091, FBgn0026597, FBgn0015614, FBgn0015509, FBgn0029882, FBgn0003410, FBgn0020496, FBgn0001139, FBgn0015838, FBgn0262738, FBgn0000117, FBgn0002413, FBgn0027343
Terpenoid backbone biosynthesis	5	5	18	0.0315864	0.344008	FBgn0037044, FBgn0029121, FBgn0032811, FBgn0031633, FBgn0051005
Phototransduction - fly	9	9	28	0.00195013	0.0851206	FBgn0266487, FBgn0004435, FBgn0003091, FBgn0261244, FBgn0032593, FBgn0267252, FBgn0262738, FBgn0000042
Phosphatidylinositol signaling system	14	14	41	6.90443e-05	0.00642112	FBgn0085413, FBgn0250851, FBgn0034691, FBgn0028741, FBgn0034789, FBgn0016984, FBgn0004373, FBgn0051140, FBgn0003416, FBgn0261549, FBgn0003091, FBgn0FBgn0262738, FBgn0015278, FBgn0020622
Notch signaling pathway	6	6	22	0.0204396	0.271554	FBgn0020496, FBgn0039734, FBgn0002643, FBgn0015805, FBgn0001139, FBgn0002973
Neuroactive ligand-receptor interaction	8	8	44	0.0510428	0.365152	FBgn0004622, FBgn0004168, FBgn0010399, FBgn0000037, FBgn0004244, FBgn0015316, FBgn0011582
Mucin type O-Glycan biosynthesis	3	3	15	0.167768	0.789681	FBgn0032078, FBgn0031530, FBgn0034025
mTOR signaling pathway	6	6	36	0.112563	0.581574	FBgn0020386, FBgn0003091, FBgn0003256, FBgn0031006, FBgn0020622
mRNA surveillance pathway	10	10	70	0.100584	0.581574	FBgn0260943, FBgn0005779, FBgn0024698, FBgn0004838, FBgn0029992, FBgn0036340, FBgn0004889, FBgn0027492, FBgn0035987, FBgn0011666
Jak-STAT signaling pathway	7	7	20	0.00419544	0.0975439	FBgn0030869, FBgn0004956, FBgn0027363, FBgn0041184, FBgn0033266, FBgn0020224, FBgn0020622
Inositol phosphate metabolism	10	10	36	0.0375291	0.0851206	FBgn0250851, FBgn0034691, FBgn0028741, FBgn0034789, FBgn0016984, FBgn0004373, FBgn0026061, FBgn0003461, FBgn0262738, FBgn0015278
Hippo signaling pathway - fly	10	10	57	0.0375291	0.34902	FBgn0039055, FBgn0030530, FBgn0000042, FBgn0002121, FBgn0020238, FBgn0030904, FBgn0004889, FBgn0004583, FBgn0261873, FBgn00
Hedgehog signaling pathway	4	4	24	0.178805	0.789681	FBgn0250823, FBgn0004859, FBgn0002413, FBgn0037364
Glycosaminoglycan biosynthesis - heparan sulfate / heparin	4	4	12	0.0332911	0.344008	FBgn0020251, FBgn0265974, FBgn0066114, FBgn0024230
FoxO signaling pathway	9	9	51	0.0458336	0.358504	FBgn0011817, FBgn0020386, FBgn0266488, FBgn0036196, FBgn0003256, FBgn0025777, FBgn0026371, FBgn0002413, FBgn0020622
Dorso-ventral axis formation	5	5	27	0.105813	0.581574	FBgn0000210, FBgn0003256, FBgn0000286, FBgn0004875, FBgn0003475
Citrate cycle (TCA cycle)	8	8	43	0.0462585	0.358504	FBgn0028325, FBgn0010100, FBgn0027291, FBgn0037837, FBgn0037860, FBgn0020236, FBgn0039112
Circadian rhythm - fly	4	4	9	0.015812	0.245086	FBgn0016694, FBgn0014396, FBgn0002413, FBgn0023094
Biosynthesis of unsaturated fatty acids	4	4	17	0.0801305	0.532296	FBgn0032775, FBgn0086687, FBgn0039754, FBgn0038130
Arginine and proline metabolism	8	8	53	0.108237	0.581574	FBgn0001145, FBgn0003423, FBgn0051286, FBgn0036272, FBgn0037146, FBgn0051016, FBgn0039049
##Statistical test method: hypergeometric test / Fisher's exact test
##FDR correction method: Benjamini and Hochberg
