# Supplementary material for: How do Wolbachia modify the Drosophila ovary? New evidences support the “titration-restitution” model for the mechanisms of Wolbachia-induced CI
Source: BMC Genomics. 2019 Jul 24;20:608. doi: 10.1186/s12864-019-5977-6 (PMC6657171; doi:10.1186/s12864-019-5977-6)
Supplement: Supplementary file 5 — GO analysis of target genes of differentially expressed miRNAs in ovaries of D. melanogaster induced by Wolbachia infection. (XLS 305 kb) [file 12864_2019_5977_MOESM5_ESM.xls]

## Sheet: 工作表1
Additional file 5: Go analysis of target genes of differentially expressed miRNAs in ovaries of D. melanogaster induced by Wolbachia infection
GO_accession	Description	Term_type	Over_represented_pValue	Corrected_pValue	DEG_item	DEG_list	Bg_item	Bg_list	Gene_names
GO:0009987	cellular process	biological_process	1.5586e-20	5.638e-18	865	1311	6628	12231	FBgn0029922,FBgn0003502,FBgn0024365,FBgn0028476,FBgn0034494,FBgn0043069,FBgn0004449,FBgn0034057,FBgn0051678,FBgn0030735,FBgn0267398,FBgn0029825,FBgn0261387,FBgn0020236,FBgn0036598,FBgn0036660,FBgn0030850,FBgn0000625,FBgn0000633,FBgn0032586,FBgn0031239,FBgn0261618,FBgn0003944,FBgn0086906,FBgn0028665,FBgn0004587,FBgn0035049,FBgn0037242,FBgn0044510,FBgn0261698,FBgn0045759,FBgn0030228,FBgn0010473,FBg…
GO:0044699	single-organism process	biological_process	9.8932e-21	3.8651e-18	862	1311	6591	12231	FBgn0030613,FBgn0004509,FBgn0039818,FBgn0002573,FBgn0261836,FBgn0034720,FBgn0034491,FBgn0032151,FBgn0000099,FBgn0025802,FBgn0260866,FBgn0002645,FBgn0031090,FBgn0261526,FBgn0033159,FBgn0011758,FBgn0262139,FBgn0263260,FBgn0023091,FBgn0024234,FBgn0016059,FBgn0030608,FBgn0038418,FBgn0004108,FBgn0263607,FBgn0005278,FBgn0003089,FBgn0261930,FBgn0033636,FBgn0032633,FBgn0037093,FBgn0025525,FBgn0051183,FBg…
GO:0044763	single-organism cellular process	biological_process	8.1901e-22	3.636e-19	714	1311	5158	12231	FBgn0044323,FBgn0033212,FBgn0003520,FBgn0019960,FBgn0033206,FBgn0038063,FBgn0004583,FBgn0261873,FBgn0085447,FBgn0265296,FBgn0039883,FBgn0039844,FBgn0030573,FBgn0052479,FBgn0261822,FBgn0028360,FBgn0036663,FBgn0010100,FBgn0001105,FBgn0005631,FBgn0031006,FBgn0263706,FBgn0034647,FBgn0000404,FBgn0000017,FBgn0264307,FBgn0032234,FBgn0250871,FBgn0250753,FBgn0030964,FBgn0004903,FBgn0263351,FBgn0027339,FBg…
GO:0008152	metabolic process	biological_process	0.37843	1	573	1311	5292	12231	FBgn0028993,FBgn0011653,FBgn0026086,FBgn0014396,FBgn0260642,FBgn0017418,FBgn0051467,FBgn0004373,FBgn0003277,FBgn0050286,FBgn0036734,FBgn0020386,FBgn0031643,FBgn0025595,FBgn0039066,FBgn0034789,FBgn0016984,FBgn0263232,FBgn0262570,FBgn0035245,FBgn0025186,FBgn0026869,FBgn0003638,FBgn0013300,FBgn0259716,FBgn0003651,FBgn0032929,FBgn0039085,FBgn0263864,FBgn0015805,FBgn0028342,FBgn0036951,FBgn0262146,FBg…
GO:0065007	biological regulation	biological_process	1.0162e-37	9.925e-34	556	1311	3304	12231	FBgn0031294,FBgn0085397,FBgn0035733,FBgn0000022,FBgn0029768,FBgn0036257,FBgn0035756,FBgn0034691,FBgn0032321,FBgn0261015,FBgn0259745,FBgn0001291,FBgn0261963,FBgn0051687,FBgn0000464,FBgn0031491,FBgn0052296,FBgn0034262,FBgn0000061,FBgn0026620,FBgn0030309,FBgn0262125,FBgn0039927,FBgn0004244,FBgn0035385,FBgn0038880,FBgn0261929,FBgn0002121,FBgn0041210,FBgn0028694,FBgn0000108,FBgn0259789,FBgn0053639,FBg…
GO:0032501	multicellular organismal process	biological_process	1.1798e-20	4.4319e-18	551	1311	3755	12231	FBgn0261963,FBgn0033065,FBgn0051687,FBgn0000464,FBgn0037039,FBgn0001291,FBgn0259745,FBgn0262742,FBgn0023095,FBgn0036059,FBgn0036257,FBgn0030090,FBgn0085397,FBgn0031294,FBgn0262867,FBgn0029768,FBgn0000022,FBgn0039232,FBgn0039927,FBgn0262125,FBgn0038880,FBgn0035385,FBgn0011211,FBgn0004244,FBgn0266572,FBgn0035382,FBgn0262740,FBgn0030309,FBgn0026620,FBgn0000061,FBgn0259977,FBgn0034262,FBgn0261985,FBg…
GO:0071704	organic substance metabolic process	biological_process	0.037042	0.28683	538	1311	4736	12231	FBgn0044011,FBgn0029121,FBgn0034518,FBgn0029911,FBgn0028741,FBgn0036324,FBgn0038144,FBgn0025571,FBgn0034133,FBgn0004859,FBgn0262737,FBgn0000546,FBgn0036761,FBgn0036485,FBgn0000179,FBgn0036272,FBgn0002643,FBgn0035142,FBgn0264270,FBgn0026533,FBgn0011666,FBgn0031633,FBgn0052302,FBgn0263456,FBgn0003091,FBgn0024542,FBgn0051660,FBgn0053057,FBgn0011768,FBgn0034430,FBgn0086680,FBgn0028429,FBgn0039600,FBg…
GO:0050789	regulation of biological process	biological_process	6.5639e-36	3.2055e-32	517	1311	3031	12231	FBgn0262139,FBgn0263260,FBgn0033159,FBgn0011758,FBgn0260866,FBgn0025802,FBgn0261526,FBgn0031090,FBgn0000099,FBgn0262475,FBgn0039818,FBgn0030613,FBgn0034720,FBgn0002573,FBgn0032633,FBgn0025525,FBgn0037093,FBgn0033636,FBgn0261930,FBgn0003089,FBgn0051183,FBgn0031461,FBgn0038418,FBgn0023091,FBgn0030608,FBgn0024234,FBgn0011582,FBgn0005660,FBgn0263118,FBgn0000370,FBgn0086361,FBgn0010399,FBgn0005617,FBg…
GO:0044238	primary metabolic process	biological_process	0.0037558	0.054795	512	1311	4361	12231	FBgn0263456,FBgn0011666,FBgn0031633,FBgn0003091,FBgn0026533,FBgn0034430,FBgn0086680,FBgn0028429,FBgn0053057,FBgn0024542,FBgn0011768,FBgn0038144,FBgn0036324,FBgn0025571,FBgn0034133,FBgn0029121,FBgn0044011,FBgn0028741,FBgn0034518,FBgn0029911,FBgn0035142,FBgn0264270,FBgn0000179,FBgn0002643,FBgn0262737,FBgn0000546,FBgn0004859,FBgn0036485,FBgn0036761,FBgn0013746,FBgn0015806,FBgn0045759,FBgn0035049,FBg…
GO:0044707	single-multicellular organism process	biological_process	3.9955e-22	1.9512e-19	504	1311	3305	12231	FBgn0263111,FBgn0004400,FBgn0260466,FBgn0259978,FBgn0011666,FBgn0263456,FBgn0010894,FBgn0262593,FBgn0020224,FBgn0259108,FBgn0023177,FBgn0051660,FBgn0027363,FBgn0011768,FBgn0037379,FBgn0262735,FBgn0045823,FBgn0001987,FBgn0039851,FBgn0086680,FBgn0037447,FBgn0024326,FBgn0037884,FBgn0051158,FBgn0002673,FBgn0001139,FBgn0016061,FBgn0032233,FBgn0004242,FBgn0040388,FBgn0002543,FBgn0263929,FBgn0035331,FBg…
GO:0032502	developmental process	biological_process	1.8536e-20	6.4659e-18	500	1311	3327	12231	FBgn0260237,FBgn0259211,FBgn0003256,FBgn0052642,FBgn0004370,FBgn0023094,FBgn0037146,FBgn0262114,FBgn0262739,FBgn0001257,FBgn0028341,FBgn0002773,FBgn0004101,FBgn0031851,FBgn0061200,FBgn0038065,FBgn0266084,FBgn0003448,FBgn0037108,FBgn0027343,FBgn0011206,FBgn0029885,FBgn0027548,FBgn0011596,FBgn0030505,FBgn0262872,FBgn0036786,FBgn0029685,FBgn0001250,FBgn0002865,FBgn0036183,FBgn0003964,FBgn0250786,FBg…
GO:0044767	single-organism developmental process	biological_process	3.3069e-20	1.0766e-17	494	1311	3285	12231	FBgn0002121,FBgn0016641,FBgn0005677,FBgn0267790,FBgn0010583,FBgn0003255,FBgn0000108,FBgn0259789,FBgn0003087,FBgn0024698,FBgn0010300,FBgn0030904,FBgn0261053,FBgn0000414,FBgn0003165,FBgn0053196,FBgn0051140,FBgn0020238,FBgn0002922,FBgn0243512,FBgn0004921,FBgn0003093,FBgn0002577,FBgn0003044,FBgn0024244,FBgn0020251,FBgn0035498,FBgn0036879,FBgn0262738,FBgn0011754,FBgn0011676,FBgn0003328,FBgn0259986,FBg…
GO:0050794	regulation of cellular process	biological_process	2.2524e-35	7.3331e-32	489	1311	2820	12231	FBgn0028741,FBgn0263980,FBgn0040388,FBgn0004242,FBgn0044011,FBgn0262057,FBgn0263352,FBgn0001139,FBgn0002673,FBgn0027567,FBgn0263029,FBgn0035331,FBgn0015509,FBgn0002543,FBgn0032378,FBgn0036761,FBgn0260938,FBgn0034540,FBgn0261276,FBgn0262737,FBgn0000546,FBgn0004859,FBgn0019650,FBgn0035142,FBgn0264270,FBgn0020378,FBgn0000179,FBgn0002643,FBgn0002932,FBgn0011570,FBgn0035802,FBgn0085370,FBgn0026430,FBg…
GO:0044237	cellular metabolic process	biological_process	0.0028866	0.044752	472	1311	3983	12231	FBgn0026064,FBgn0263738,FBgn0039625,FBgn0002413,FBgn0011837,FBgn0003261,FBgn0005640,FBgn0032297,FBgn0024558,FBgn0037760,FBgn0260397,FBgn0267698,FBgn0086655,FBgn0040507,FBgn0003964,FBgn0041171,FBgn0034072,FBgn0032811,FBgn0003204,FBgn0264001,FBgn0000504,FBgn0026206,FBgn0025360,FBgn0028550,FBgn0034002,FBgn0026370,FBgn0061200,FBgn0259951,FBgn0003218,FBgn0036897,FBgn0003448,FBgn0027343,FBgn0011206,FBg…
GO:0048856	anatomical structure development	biological_process	7.4155e-22	3.4489e-19	466	1311	2997	12231	FBgn0000017,FBgn0027356,FBgn0263706,FBgn0033846,FBgn0000404,FBgn0004863,FBgn0005631,FBgn0031006,FBgn0028360,FBgn0000562,FBgn0001105,FBgn0010313,FBgn0003510,FBgn0086687,FBgn0085432,FBgn0261822,FBgn0000536,FBgn0030174,FBgn0014135,FBgn0039883,FBgn0265296,FBgn0085447,FBgn0030177,FBgn0261873,FBgn0033206,FBgn0038063,FBgn0026597,FBgn0004583,FBgn0003520,FBgn0036318,FBgn0033212,FBgn0019960,FBgn0044323,FBg…
GO:0043170	macromolecule metabolic process	biological_process	0.013043	0.14108	437	1311	3743	12231	FBgn0263260,FBgn0262139,FBgn0011758,FBgn0031294,FBgn0033868,FBgn0031741,FBgn0260866,FBgn0000022,FBgn0035464,FBgn0025802,FBgn0261597,FBgn0000099,FBgn0036340,FBgn0002573,FBgn0262475,FBgn0030613,FBgn0004509,FBgn0032321,FBgn0051183,FBgn0025525,FBgn0037093,FBgn0261015,FBgn0261930,FBgn0037039,FBgn0003089,FBgn0033636,FBgn0038488,FBgn0064225,FBgn0001291,FBgn0005779,FBgn0036196,FBgn0038418,FBgn0261963,FBg…
GO:0007275	multicellular organismal development	biological_process	5.1625e-19	1.4406e-16	426	1311	2759	12231	FBgn0000117,FBgn0031574,FBgn0003475,FBgn0003435,FBgn0262473,FBgn0035162,FBgn0004368,FBgn0020309,FBgn0040324,FBgn0263987,FBgn0004395,FBgn0003310,FBgn0031728,FBgn0023388,FBgn0002973,FBgn0086677,FBgn0040068,FBgn0000210,FBgn0030805,FBgn0041605,FBgn0030796,FBgn0036007,FBgn0004889,FBgn0024277,FBgn0037130,FBgn0003502,FBgn0036165,FBgn0052528,FBgn0032078,FBgn0014859,FBgn0036899,FBgn0017551,FBgn0036598,FBg…
GO:0050896	response to stimulus	biological_process	2.2853e-23	1.5943e-20	422	1311	2593	12231	FBgn0085421,FBgn0000117,FBgn0033188,FBgn0266418,FBgn0003435,FBgn0264087,FBgn0029870,FBgn0004118,FBgn0250910,FBgn0011589,FBgn0262473,FBgn0020309,FBgn0004368,FBgn0040324,FBgn0263987,FBgn0003310,FBgn0032593,FBgn0039487,FBgn0085386,FBgn0026737,FBgn0023388,FBgn0264255,FBgn0040319,FBgn0013275,FBgn0036980,FBgn0016926,FBgn0002973,FBgn0086677,FBgn0040068,FBgn0051665,FBgn0000210,FBgn0036746,FBgn0004889,FBg…
GO:0048731	system development	biological_process	4.2892e-25	3.4911e-22	378	1311	2199	12231	FBgn0026597,FBgn0038063,FBgn0004583,FBgn0033206,FBgn0003520,FBgn0036318,FBgn0019960,FBgn0044323,FBgn0000536,FBgn0014135,FBgn0030174,FBgn0039883,FBgn0265296,FBgn0085447,FBgn0261873,FBgn0030177,FBgn0031006,FBgn0004863,FBgn0005631,FBgn0000562,FBgn0001105,FBgn0010313,FBgn0085432,FBgn0261822,FBgn0000017,FBgn0027356,FBgn0000404,FBgn0263706,FBgn0022740,FBgn0002985,FBgn0030964,FBgn0265726,FBgn0250753,FBg…
GO:0044260	cellular macromolecule metabolic process	biological_process	0.00038174	0.0079838	377	1311	3042	12231	FBgn0031239,FBgn0032586,FBgn0000625,FBgn0023518,FBgn0037242,FBgn0044510,FBgn0003944,FBgn0004587,FBgn0039904,FBgn0045759,FBgn0267792,FBgn0037632,FBgn0013746,FBgn0015806,FBgn0029922,FBgn0003502,FBgn0032752,FBgn0017457,FBgn0032078,FBgn0061515,FBgn0014859,FBgn0028476,FBgn0030735,FBgn0003410,FBgn0029825,FBgn0267398,FBgn0015295,FBgn0034057,FBgn0000286,FBgn0036660,FBgn0036899,FBgn0017551,FBgn0261387,FBg…
GO:0005488	binding	molecular_function	6.9747e-14	8.3076e-12	748	1311	5816	12231	FBgn0037857,FBgn0040068,FBgn0002973,FBgn0261554,FBgn0264255,FBgn0039600,FBgn0261532,FBgn0024277,FBgn0086913,FBgn0028539,FBgn0004401,FBgn0262473,FBgn0264087,FBgn0029870,FBgn0260943,FBgn0266418,FBgn0033188,FBgn0040344,FBgn0036398,FBgn0004368,FBgn0000625,FBgn0000633,FBgn0032586,FBgn0031239,FBgn0003944,FBgn0086906,FBgn0004587,FBgn0037242,FBgn0035049,FBgn0044510,FBgn0045759,FBgn0039617,FBgn0031981,FBg…
GO:0005515	protein binding	molecular_function	3.5833e-16	6.14e-14	446	1311	3026	12231	FBgn0039617,FBgn0066101,FBgn0045759,FBgn0037632,FBgn0086758,FBgn0013746,FBgn0015806,FBgn0011747,FBgn0015400,FBgn0010473,FBgn0030228,FBgn0031981,FBgn0039925,FBgn0026199,FBgn0032586,FBgn0023518,FBgn0000633,FBgn0045073,FBgn0004587,FBgn0039904,FBgn0003944,FBgn0086906,FBgn0267398,FBgn0015295,FBgn0003410,FBgn0030530,FBgn0034697,FBgn0051221,FBgn0004449,FBgn0036660,FBgn0266696,FBgn0261387,FBgn0003502,FBg…
GO:0003824	catalytic activity	molecular_function	0.99682	1	398	1311	4117	12231	FBgn0036324,FBgn0259214,FBgn0038144,FBgn0003748,FBgn0034133,FBgn0002673,FBgn0029121,FBgn0038381,FBgn0034518,FBgn0029911,FBgn0028741,FBgn0045770,FBgn0085370,FBgn0002932,FBgn0036272,FBgn0035142,FBgn0033738,FBgn0038981,FBgn0261276,FBgn0031516,FBgn0032946,FBgn0036485,FBgn0011760,FBgn0032614,FBgn0037364,FBgn0031633,FBgn0004045,FBgn0035630,FBgn0003091,FBgn0020224,FBgn0262518,FBgn0037222,FBgn0029994,FBg…
GO:0097159	organic cyclic compound binding	molecular_function	3.7187e-05	0.0011125	333	1311	2577	12231	FBgn0004401,FBgn0263740,FBgn0000559,FBgn0028539,FBgn0086913,FBgn0002973,FBgn0036980,FBgn0037857,FBgn0000210,FBgn0035162,FBgn0020309,FBgn0263987,FBgn0036398,FBgn0004395,FBgn0031728,FBgn0085386,FBgn0260943,FBgn0038889,FBgn0003435,FBgn0029870,FBgn0015806,FBgn0045759,FBgn0267792,FBgn0037632,FBgn0044510,FBgn0003944,FBgn0004587,FBgn0039925,FBgn0000625,FBgn0023518,FBgn0261387,FBgn0032276,FBgn0020236,FBg…
GO:1901363	heterocyclic compound binding	molecular_function	2.8935e-05	0.00088314	332	1311	2561	12231	FBgn0025571,FBgn0029833,FBgn0259214,FBgn0028741,FBgn0263873,FBgn0263352,FBgn0000179,FBgn0002932,FBgn0035142,FBgn0264270,FBgn0020378,FBgn0261276,FBgn0262737,FBgn0000546,FBgn0004859,FBgn0019650,FBgn0031516,FBgn0003091,FBgn0262518,FBgn0037364,FBgn0011666,FBgn0026533,FBgn0029173,FBgn0024326,FBgn0086680,FBgn0034612,FBgn0262735,FBgn0001206,FBgn0024542,FBgn0033524,FBgn0086913,FBgn0028539,FBgn0000559,FBg…
GO:0043167	ion binding	molecular_function	6.8311e-06	0.00023166	310	1311	2332	12231	FBgn0038889,FBgn0029870,FBgn0051016,FBgn0033188,FBgn0031728,FBgn0085386,FBgn0023388,FBgn0004395,FBgn0036398,FBgn0250903,FBgn0020309,FBgn0000210,FBgn0037857,FBgn0051665,FBgn0036980,FBgn0264255,FBgn0086913,FBgn0000559,FBgn0028539,FBgn0263740,FBgn0004401,FBgn0032752,FBgn0017457,FBgn0014859,FBgn0035481,FBgn0003502,FBgn0000286,FBgn0034057,FBgn0030530,FBgn0052446,FBgn0030735,FBgn0003410,FBgn0015295,FBg…
GO:0003676	nucleic acid binding	molecular_function	2.8699e-07	1.2544e-05	227	1311	1582	12231	FBgn0003499,FBgn0003339,FBgn0027548,FBgn0051550,FBgn0001077,FBgn0034731,FBgn0035918,FBgn0027616,FBgn0061200,FBgn0029885,FBgn0027343,FBgn0011206,FBgn0003448,FBgn0026427,FBgn0262739,FBgn0036843,FBgn0260400,FBgn0004101,FBgn0023094,FBgn0259211,FBgn0030432,FBgn0052364,FBgn0040366,FBgn0004595,FBgn0029504,FBgn0266450,FBgn0066304,FBgn0261548,FBgn0267790,FBgn0259789,FBgn0035016,FBgn0004652,FBgn0086655,FBg…
GO:0043169	cation binding	molecular_function	3.7101e-06	0.00013521	200	1311	1393	12231	FBgn0015622,FBgn0000099,FBgn0000289,FBgn0051716,FBgn0002573,FBgn0033474,FBgn0037074,FBgn0001180,FBgn0032168,FBgn0033868,FBgn0031294,FBgn0036179,FBgn0261648,FBgn0260970,FBgn0033252,FBgn0260866,FBgn0038332,FBgn0038418,FBgn0027339,FBgn0033065,FBgn0002985,FBgn0033636,FBgn0265726,FBgn0259745,FBgn0263006,FBgn0030449,FBgn0050489,FBgn0266918,FBgn0261679,FBgn0041337,FBgn0052850,FBgn0036663,FBgn0026575,FBg…
GO:0046872	metal ion binding	molecular_function	1.5355e-06	5.9989e-05	199	1311	1371	12231	FBgn0037645,FBgn0262125,FBgn0260458,FBgn0035034,FBgn0038244,FBgn0053098,FBgn0001981,FBgn0085430,FBgn0003870,FBgn0039920,FBgn0004687,FBgn0267033,FBgn0261679,FBgn0266918,FBgn0052850,FBgn0041337,FBgn0263006,FBgn0050489,FBgn0030449,FBgn0086361,FBgn0041582,FBgn0031816,FBgn0052767,FBgn0036663,FBgn0026575,FBgn0033065,FBgn0027339,FBgn0038418,FBgn0038332,FBgn0265726,FBgn0259745,FBgn0002985,FBgn0033636,FBg…
GO:0016787	hydrolase activity	molecular_function	0.80331	1	190	1311	1866	12231	FBgn0001105,FBgn0000562,FBgn0261985,FBgn0052479,FBgn0086361,FBgn0261244,FBgn0263006,FBgn0000212,FBgn0031443,FBgn0027375,FBgn0030758,FBgn0028658,FBgn0260458,FBgn0035720,FBgn0011211,FBgn0031294,FBgn0033868,FBgn0043791,FBgn0031741,FBgn0025802,FBgn0035733,FBgn0035076,FBgn0031090,FBgn0034491,FBgn0036892,FBgn0004509,FBgn0030467,FBgn0003149,FBgn0037039,FBgn0034691,FBgn0261393,FBgn0005779,FBgn0263607,FBg…
GO:0016740	transferase activity	molecular_function	0.29829	0.87937	147	1311	1315	12231	FBgn0023518,FBgn0016984,FBgn0031239,FBgn0037612,FBgn0034789,FBgn0086906,FBgn0039904,FBgn0037242,FBgn0031759,FBgn0020386,FBgn0031643,FBgn0015806,FBgn0032752,FBgn0032078,FBgn0004507,FBgn0003502,FBgn0031632,FBgn0003277,FBgn0004373,FBgn0017418,FBgn0034057,FBgn0033791,FBgn0003410,FBgn0015295,FBgn0261387,FBgn0031327,FBgn0017551,FBgn0037044,FBgn0020236,FBgn0036660,FBgn0034025,FBgn0038659,FBgn0259824,FBg…
GO:0036094	small molecule binding	molecular_function	0.029226	0.25677	145	1311	1168	12231	FBgn0030573,FBgn0016930,FBgn0036663,FBgn0028360,FBgn0029970,FBgn0000212,FBgn0000017,FBgn0263006,FBgn0259162,FBgn0023507,FBgn0023520,FBgn0027375,FBgn0011211,FBgn0262734,FBgn0260399,FBgn0011638,FBgn0035720,FBgn0031090,FBgn0035733,FBgn0051716,FBgn0262475,FBgn0037327,FBgn0032775,FBgn0036892,FBgn0250823,FBgn0024182,FBgn0265726,FBgn0005278,FBgn0264307,FBgn0034691,FBgn0051183,FBgn0004903,FBgn0037093,FBg…
GO:0000166	nucleotide binding	molecular_function	0.0060524	0.079991	142	1311	1087	12231	FBgn0001128,FBgn0037364,FBgn0011666,FBgn0020496,FBgn0004838,FBgn0259935,FBgn0262518,FBgn0003091,FBgn0026181,FBgn0024542,FBgn0011817,FBgn0262735,FBgn0034612,FBgn0264357,FBgn0024326,FBgn0026371,FBgn0263873,FBgn0034401,FBgn0028741,FBgn0086675,FBgn0259214,FBgn0034598,FBgn0031516,FBgn0261276,FBgn0037326,FBgn0003482,FBgn0264270,FBgn0035142,FBgn0003545,FBgn0004587,FBgn0039925,FBgn0027083,FBgn0015806,FBg…
GO:1901265	nucleoside phosphate binding	molecular_function	0.0060524	0.079991	142	1311	1087	12231	FBgn0085426,FBgn0003435,FBgn0029870,FBgn0038889,FBgn0260943,FBgn0001215,FBgn0031607,FBgn0085386,FBgn0031728,FBgn0035424,FBgn0263864,FBgn0036980,FBgn0016977,FBgn0086913,FBgn0028539,FBgn0000559,FBgn0263740,FBgn0013759,FBgn0003392,FBgn0010263,FBgn0017457,FBgn0032752,FBgn0003502,FBgn0265605,FBgn0031883,FBgn0031319,FBgn0033791,FBgn0263995,FBgn0015295,FBgn0038740,FBgn0053970,FBgn0020236,FBgn0261387,FBg…
GO:0043168	anion binding	molecular_function	0.2125	0.73546	121	1311	1053	12231	FBgn0261387,FBgn0053970,FBgn0020236,FBgn0036892,FBgn0033791,FBgn0250823,FBgn0037327,FBgn0038740,FBgn0032775,FBgn0015295,FBgn0265605,FBgn0031090,FBgn0035733,FBgn0032752,FBgn0004507,FBgn0003502,FBgn0020386,FBgn0266464,FBgn0031643,FBgn0027083,FBgn0015806,FBgn0037632,FBgn0003545,FBgn0024182,FBgn0005278,FBgn0030964,FBgn0037093,FBgn0051183,FBgn0039925,FBgn0000212,FBgn0029970,FBgn0261089,FBgn0031728,FBg…
GO:0003677	DNA binding	molecular_function	0.0063078	0.083254	114	1311	851	12231	FBgn0262582,FBgn0028550,FBgn0004838,FBgn0025360,FBgn0000411,FBgn0030293,FBgn0000504,FBgn0002922,FBgn0250786,FBgn0003964,FBgn0026533,FBgn0259234,FBgn0004652,FBgn0260397,FBgn0265487,FBgn0086680,FBgn0265784,FBgn0259789,FBgn0010278,FBgn0011837,FBgn0001206,FBgn0263738,FBgn0005616,FBgn0266410,FBgn0004101,FBgn0022959,FBgn0026427,FBgn0004666,FBgn0036843,FBgn0263352,FBgn0013301,FBgn0004595,FBgn0029504,FBg…
GO:0005215	transporter activity	molecular_function	0.024559	0.22715	113	1311	884	12231	FBgn0034133,FBgn0003380,FBgn0015230,FBgn0036843,FBgn0017561,FBgn0031220,FBgn0003710,FBgn0259214,FBgn0035390,FBgn0034392,FBgn0039223,FBgn0033028,FBgn0035078,FBgn0264386,FBgn0004242,FBgn0015558,FBgn0036319,FBgn0037715,FBgn0025111,FBgn0032946,FBgn0003218,FBgn0015519,FBgn0061200,FBgn0028663,FBgn0040297,FBgn0030638,FBgn0259834,FBgn0031516,FBgn0031515,FBgn0029761,FBgn0262593,FBgn0035696,FBgn0265767,FBg…
GO:0046914	transition metal ion binding	molecular_function	0.025582	0.23439	109	1311	851	12231	FBgn0017418,FBgn0031319,FBgn0260866,FBgn0260970,FBgn0032168,FBgn0031294,FBgn0014859,FBgn0033868,FBgn0002573,FBgn0051716,FBgn0036660,FBgn0032276,FBgn0033474,FBgn0003410,FBgn0000099,FBgn0030530,FBgn0034057,FBgn0037242,FBgn0265726,FBgn0035049,FBgn0031759,FBgn0259745,FBgn0014863,FBgn0031239,FBgn0023518,FBgn0033636,FBgn0033065,FBgn0038418,FBgn0038332,FBgn0086361,FBgn0003651,FBgn0041582,FBgn0033188,FBg…
GO:0060089	molecular transducer activity	molecular_function	7.1908e-10	5.3207e-08	106	1311	555	12231	FBgn0267698,FBgn0001987,FBgn0053639,FBgn0024326,FBgn0003255,FBgn0051660,FBgn0039419,FBgn0004435,FBgn0020278,FBgn0001122,FBgn0011817,FBgn0035290,FBgn0052249,FBgn0004921,FBgn0029761,FBgn0020224,FBgn0033313,FBgn0030766,FBgn0266377,FBgn0003964,FBgn0030437,FBgn0050106,FBgn0051201,FBgn0034709,FBgn0001250,FBgn0003328,FBgn0027343,FBgn0000546,FBgn0024941,FBgn0015519,FBgn0022800,FBgn0038653,FBgn0035331,FBg…
GO:0097367	carbohydrate derivative binding	molecular_function	0.50219	1	104	1311	967	12231	FBgn0262518,FBgn0003093,FBgn0031955,FBgn0026181,FBgn0003091,FBgn0039157,FBgn0052302,FBgn0026370,FBgn0037364,FBgn0250786,FBgn0265434,FBgn0000108,FBgn0039801,FBgn0036951,FBgn0024326,FBgn0034612,FBgn0033734,FBgn0267698,FBgn0026064,FBgn0011817,FBgn0001122,FBgn0003261,FBgn0002413,FBgn0005640,FBgn0004435,FBgn0031220,FBgn0259214,FBgn0035844,FBgn0028741,FBgn0034401,FBgn0003256,FBgn0004242,FBgn0263998,FBg…
GO:0005623	cell	cellular_component	4.0899e-14	5.1213e-12	730	1311	5637	12231	FBgn0261444,FBgn0022740,FBgn0003149,FBgn0266347,FBgn0013305,FBgn0038826,FBgn0016694,FBgn0036790,FBgn0011305,FBgn0036179,FBgn0016920,FBgn0036411,FBgn0010113,FBgn0001180,FBgn0004396,FBgn0028375,FBgn0004514,FBgn0266757,FBgn0000289,FBgn0010342,FBgn0029882,FBgn0000037,FBgn0033474,FBgn0260442,FBgn0016976,FBgn0015622,FBgn0036892,FBgn0000527,FBgn0250823,FBgn0011763,FBgn0031191,FBgn0266720,FBgn0032518,FBg…
GO:0044464	cell part	cellular_component	4.0899e-14	5.1213e-12	730	1311	5637	12231	FBgn0026597,FBgn0032518,FBgn0036318,FBgn0027375,FBgn0031191,FBgn0266720,FBgn0035720,FBgn0260458,FBgn0033446,FBgn0004863,FBgn0004168,FBgn0010313,FBgn0041582,FBgn0086687,FBgn0003510,FBgn0085432,FBgn0016930,FBgn0030298,FBgn0263006,FBgn0027356,FBgn0037525,FBgn0030449,FBgn0261244,FBgn0033846,FBgn0261353,FBgn0022740,FBgn0003149,FBgn0261444,FBgn0036790,FBgn0011305,FBgn0266347,FBgn0038826,FBgn0013305,FBg…
GO:0005622	intracellular	cellular_component	0.00018152	0.0042314	580	1311	4847	12231	FBgn0026089,FBgn0027363,FBgn0033524,FBgn0024542,FBgn0034430,FBgn0086680,FBgn0028429,FBgn0037884,FBgn0037831,FBgn0029994,FBgn0029173,FBgn0028743,FBgn0026533,FBgn0263456,FBgn0037364,FBgn0011666,FBgn0031633,FBgn0035290,FBgn0259108,FBgn0260938,FBgn0262737,FBgn0004859,FBgn0000546,FBgn0036485,FBgn0036761,FBgn0026430,FBgn0026432,FBgn0264270,FBgn0002643,FBgn0000179,FBgn0029121,FBgn0004242,FBgn0028741,FBg…
GO:0044424	intracellular part	cellular_component	0.0001256	0.0031215	572	1311	4759	12231	FBgn0032297,FBgn0004435,FBgn0010278,FBgn0039625,FBgn0263738,FBgn0267698,FBgn0260397,FBgn0013576,FBgn0000504,FBgn0265434,FBgn0250786,FBgn0082582,FBgn0034072,FBgn0032811,FBgn0051441,FBgn0003964,FBgn0037613,FBgn0031434,FBgn0031955,FBgn0035206,FBgn0025726,FBgn0025360,FBgn0011206,FBgn0027343,FBgn0036897,FBgn0038065,FBgn0266084,FBgn0061200,FBgn0031851,FBgn0266580,FBgn0011596,FBgn0030505,FBgn0262872,FBg…
GO:0043226	organelle	cellular_component	0.0093543	0.11439	474	1311	4062	12231	FBgn0033971,FBgn0036449,FBgn0027083,FBgn0040285,FBgn0015396,FBgn0004227,FBgn0010380,FBgn0035581,FBgn0031759,FBgn0003545,FBgn0016984,FBgn0031424,FBgn0039066,FBgn0036199,FBgn0028993,FBgn0031281,FBgn0003277,FBgn0260642,FBgn0017418,FBgn0031814,FBgn0031883,FBgn0036734,FBgn0000042,FBgn0011584,FBgn0004606,FBgn0261451,FBgn0014396,FBgn0010263,FBgn0037383,FBgn0003392,FBgn0261859,FBgn0032929,FBgn0003423,FBg…
GO:0043229	intracellular organelle	cellular_component	0.0093212	0.11437	468	1311	4007	12231	FBgn0005616,FBgn0022959,FBgn0015614,FBgn0004666,FBgn0010398,FBgn0026371,FBgn0013301,FBgn0014141,FBgn0036141,FBgn0034401,FBgn0035608,FBgn0014127,FBgn0034821,FBgn0260960,FBgn0030136,FBgn0038608,FBgn0029687,FBgn0003896,FBgn0028999,FBgn0031885,FBgn0010422,FBgn0003941,FBgn0036534,FBgn0037829,FBgn0015278,FBgn0265083,FBgn0262582,FBgn0260003,FBgn0020496,FBgn0001128,FBgn0039519,FBgn0035987,FBgn0004838,FBg…
GO:0043227	membrane-bounded organelle	cellular_component	0.13391	0.60328	375	1311	3336	12231	FBgn0010422,FBgn0037829,FBgn0015278,FBgn0031885,FBgn0028999,FBgn0038608,FBgn0029687,FBgn0003896,FBgn0034821,FBgn0260960,FBgn0035608,FBgn0010398,FBgn0036141,FBgn0014141,FBgn0004666,FBgn0005616,FBgn0022959,FBgn0015614,FBgn0265784,FBgn0028342,FBgn0264357,FBgn0265487,FBgn0259209,FBgn0262126,FBgn0020618,FBgn0259234,FBgn0030610,FBgn0033313,FBgn0000411,FBgn0039519,FBgn0035987,FBgn0035696,FBgn0004838,FBg…
GO:0043231	intracellular membrane-bounded organelle	cellular_component	0.15546	0.68329	373	1311	3331	12231	FBgn0039600,FBgn0040319,FBgn0002973,FBgn0086677,FBgn0000210,FBgn0030805,FBgn0036746,FBgn0004401,FBgn0001941,FBgn0004889,FBgn0086913,FBgn0000117,FBgn0040344,FBgn0029870,FBgn0051016,FBgn0003435,FBgn0262473,FBgn0250903,FBgn0020309,FBgn0035162,FBgn0263987,FBgn0031941,FBgn0036398,FBgn0003310,FBgn0026737,FBgn0031728,FBgn0023388,FBgn0037242,FBgn0044510,FBgn0014863,FBgn0086906,FBgn0028665,FBgn0003944,FBg…
GO:0016020	membrane	cellular_component	4.726e-14	5.8429e-12	365	1311	2432	12231	FBgn0036446,FBgn0034611,FBgn0260971,FBgn0259933,FBgn0011582,FBgn0262476,FBgn0266409,FBgn0010399,FBgn0027108,FBgn0030309,FBgn0035382,FBgn0035385,FBgn0037860,FBgn0004244,FBgn0011211,FBgn0261929,FBgn0050361,FBgn0038880,FBgn0039927,FBgn0263219,FBgn0031770,FBgn0262125,FBgn0037873,FBgn0039232,FBgn0031090,FBgn0035733,FBgn0262867,FBgn0035464,FBgn0029768,FBgn0031741,FBgn0033159,FBgn0036808,FBgn0085397,FBg…
GO:0005737	cytoplasm	cellular_component	0.021802	0.2098	311	1311	2630	12231	FBgn0086677,FBgn0032705,FBgn0040319,FBgn0002973,FBgn0086913,FBgn0000559,FBgn0004889,FBgn0001941,FBgn0030805,FBgn0036746,FBgn0262473,FBgn0259173,FBgn0029870,FBgn0264087,FBgn0051016,FBgn0014930,FBgn0000117,FBgn0003475,FBgn0031728,FBgn0023388,FBgn0003310,FBgn0004395,FBgn0263987,FBgn0031941,FBgn0264078,FBgn0031239,FBgn0261618,FBgn0037828,FBgn0028665,FBgn0014863,FBgn0086906,FBgn0037242,FBgn0044510,FBg…
GO:0032991	macromolecular complex	cellular_component	0.47593	1	279	1311	2591	12231	FBgn0013275,FBgn0040319,FBgn0032705,FBgn0039600,FBgn0264255,FBgn0004401,FBgn0000559,FBgn0004889,FBgn0028539,FBgn0000117,FBgn0085421,FBgn0011589,FBgn0259173,FBgn0262473,FBgn0051016,FBgn0003435,FBgn0004118,FBgn0031941,FBgn0036398,FBgn0250903,FBgn0035162,FBgn0032593,FBgn0086906,FBgn0028665,FBgn0039904,FBgn0004587,FBgn0044510,FBgn0000625,FBgn0023518,FBgn0264078,FBgn0039925,FBgn0037828,FBgn0030228,FBg…
GO:0044425	membrane part	cellular_component	4.5554e-09	2.8098e-07	260	1311	1771	12231	FBgn0028539,FBgn0001941,FBgn0024277,FBgn0086913,FBgn0264255,FBgn0004368,FBgn0259111,FBgn0040324,FBgn0031941,FBgn0038641,FBgn0041238,FBgn0023388,FBgn0032593,FBgn0000117,FBgn0004118,FBgn0250910,FBgn0029870,FBgn0262473,FBgn0011589,FBgn0015400,FBgn0037242,FBgn0028665,FBgn0037828,FBgn0264078,FBgn0026395,FBgn0004449,FBgn0037130,FBgn0266449,FBgn0259246,FBgn0032078,FBgn0035331,FBgn0261514,FBgn0259214,FBg…
GO:0005634	nucleus	cellular_component	0.010221	0.1231	242	1311	1977	12231	FBgn0264495,FBgn0010278,FBgn0011837,FBgn0041210,FBgn0003261,FBgn0005677,FBgn0002413,FBgn0263738,FBgn0036374,FBgn0086655,FBgn0004652,FBgn0003087,FBgn0260397,FBgn0024698,FBgn0013576,FBgn0267790,FBgn0024889,FBgn0259789,FBgn0002922,FBgn0000504,FBgn0262647,FBgn0051441,FBgn0003165,FBgn0003964,FBgn0020238,FBgn0030294,FBgn0033261,FBgn0003044,FBgn0031434,FBgn0028550,FBgn0034002,FBgn0025360,FBgn0261872,FBg…
GO:0043234	protein complex	cellular_component	0.19074	0.72387	236	1311	2092	12231	FBgn0266580,FBgn0261549,FBgn0001250,FBgn0262714,FBgn0038065,FBgn0015519,FBgn0028663,FBgn0061200,FBgn0024941,FBgn0011754,FBgn0262738,FBgn0003328,FBgn0031515,FBgn0262739,FBgn0002773,FBgn0031220,FBgn0027492,FBgn0083967,FBgn0030011,FBgn0025865,FBgn0027291,FBgn0023094,FBgn0005536,FBgn0260237,FBgn0001612,FBgn0085436,FBgn0066304,FBgn0029504,FBgn0004595,FBgn0037760,FBgn0028694,FBgn0086655,FBgn0036374,FBg…
GO:0044422	organelle part	cellular_component	0.97289	1	231	1311	2392	12231	FBgn0025802,FBgn0035464,FBgn0002645,FBgn0005633,FBgn0021776,FBgn0036808,FBgn0004509,FBgn0029882,FBgn0010342,FBgn0261836,FBgn0039112,FBgn0036340,FBgn0015622,FBgn0036892,FBgn0011763,FBgn0036059,FBgn0037327,FBgn0261597,FBgn0032234,FBgn0064225,FBgn0003149,FBgn0037093,FBgn0034691,FBgn0032321,FBgn0263351,FBgn0051687,FBgn0038826,FBgn0030608,FBgn0000464,FBgn0003510,FBgn0085432,FBgn0010313,FBgn0001105,FBg…
GO:0044446	intracellular organelle part	cellular_component	0.98758	1	223	1311	2355	12231	FBgn0039157,FBgn0030294,FBgn0033261,FBgn0261872,FBgn0031955,FBgn0034002,FBgn0250786,FBgn0262647,FBgn0265434,FBgn0020238,FBgn0003964,FBgn0003165,FBgn0024698,FBgn0013276,FBgn0086655,FBgn0036374,FBgn0028694,FBgn0259789,FBgn0267790,FBgn0024889,FBgn0003261,FBgn0041210,FBgn0010278,FBgn0028902,FBgn0263738,FBgn0031282,FBgn0039223,FBgn0029834,FBgn0027291,FBgn0260400,FBgn0024187,FBgn0026427,FBgn0261019,FBg…
GO:0071944	cell periphery	cellular_component	2.9555e-26	2.8866e-23	216	1311	998	12231	FBgn0263351,FBgn0016059,FBgn0266347,FBgn0000464,FBgn0013305,FBgn0036790,FBgn0261444,FBgn0262742,FBgn0004108,FBgn0032633,FBgn0033474,FBgn0004509,FBgn0000037,FBgn0024236,FBgn0030090,FBgn0261836,FBgn0015622,FBgn0250823,FBgn0032151,FBgn0016976,FBgn0014033,FBgn0262867,FBgn0025802,FBgn0029768,FBgn0031090,FBgn0039232,FBgn0021776,FBgn0004514,FBgn0031294,FBgn0033159,FBgn0261929,FBgn0038880,FBgn0261873,FBg…
GO:0044444	cytoplasmic part	cellular_component	0.5047	1	211	1311	1966	12231	FBgn0031191,FBgn0266720,FBgn0033273,FBgn0032518,FBgn0026620,FBgn0019960,FBgn0003520,FBgn0037860,FBgn0262734,FBgn0011211,FBgn0261873,FBgn0037873,FBgn0262125,FBgn0086687,FBgn0003510,FBgn0261822,FBgn0016930,FBgn0259933,FBgn0010100,FBgn0031038,FBgn0261353,FBgn0000017,FBgn0263006,FBgn0000404,FBgn0050489,FBgn0265726,FBgn0064225,FBgn0264307,FBgn0032234,FBgn0035756,FBgn0003089,FBgn0003149,FBgn0032633,FBg…
GO:0005886	plasma membrane	cellular_component	2.437e-28	2.9752e-25	203	1311	881	12231	FBgn0020278,FBgn0051660,FBgn0039714,FBgn0000182,FBgn0051561,FBgn0026189,FBgn0034612,FBgn0001987,FBgn0028743,FBgn0026239,FBgn0051201,FBgn0260466,FBgn0028935,FBgn0066114,FBgn0263111,FBgn0037419,FBgn0265767,FBgn0262593,FBgn0010894,FBgn0085434,FBgn0053096,FBgn0037364,FBgn0035290,FBgn0260003,FBgn0036485,FBgn0032946,FBgn0038653,FBgn0031516,FBgn0034540,FBgn0038975,FBgn0029687,FBgn0002932,FBgn0015838,FBg…
GO:0031224	intrinsic component of membrane	cellular_component	5.3501e-08	2.7502e-06	200	1311	1329	12231	FBgn0039886,FBgn0002577,FBgn0040507,FBgn0033558,FBgn0263220,FBgn0050106,FBgn0261053,FBgn0038498,FBgn0053639,FBgn0039478,FBgn0003255,FBgn0259822,FBgn0039734,FBgn0038750,FBgn0040726,FBgn0003285,FBgn0024187,FBgn0031220,FBgn0029723,FBgn0017561,FBgn0015230,FBgn0044419,FBgn0036260,FBgn0031282,FBgn0260753,FBgn0033404,FBgn0038453,FBgn0039681,FBgn0265974,FBgn0011596,FBgn0266580,FBgn0015558,FBgn0001250,FBg…
