# Supplementary material for: How do Wolbachia modify the Drosophila ovary? New evidences support the “titration-restitution” model for the mechanisms of Wolbachia-induced CI
Source: BMC Genomics. 2019 Jul 24;20:608. doi: 10.1186/s12864-019-5977-6 (PMC6657171; doi:10.1186/s12864-019-5977-6)
Supplement: Supplementary file 6 — List of primers used for qRT-PCR or PCR analysis in this work. (XLS 36 kb) [file 12864_2019_5977_MOESM6_ESM.xls]

## Sheet: 工作表1
Additioanl file 6: List of primers used for qRT-PCR or PCR analysis in this work
Primers	Primer sequences (5′- 3′)	Amplification Size （bp）
rp49-F	CGGTTACGGATCGAACAAGC	199
rp49-R	CTTGCGCTTCTTGGAGGAGA
wsp-F	TGGTCCAATAAGTGATGAAGAAAC	611
wsp-R	AAAAATTAAACGCTACTCCA
RpL22-like-F	AAGACCCACATCAAGATAAAG	182
RpL22-like-R	GACACTACCCGCAACCAAT
uif-F	CTATGCGGAGAACAACGAG	182
uif-R	CATTCGGCTGATGGAGTGA
CG32054-F	GAACAGGGAGCTATTGACG	166
CG32054-R	AAACGAGTCGGATGAAGGTG
dany-F	TCATTGGACGACAAGGAGC	171
dany-R	GGAATAGTTGGCAGAACCC
otk2-F	CTGGCGAAAGGATAGCAAAA	186
otk2-R	ACCAACTGGCACTGATACTG
CG10659-F	CCTTGATGGATGTGGGTCG	134
CG10659-R	GTCCTTGTAGTCGGCGTAG
nompC-F	ATAATCTACTGGCGAATCACG	117
nompC-R	TATTGGTCAGCAGGGCATC
Cpr76Bd-F	AATCAAGAACCTGGTGTCGC	180
Cpr76Bd-R	TAGTAGGGAACGCTGGAAAG
AttC-F	ACTGGACTACTCCCACATCA	115
AttC-R	ATCCTGCGACTGCCAAAGA
CG6435-F	TCTATGCGAAACAATGAGTGG	124
CG6435-R	TGTATCTGGGGCAAAGTTAGT
Twdlβ-F	AGTTCTATCCGGCCTCGTC	173
Twdlβ-R	CTGCTCCTCGGGCTTCTT
pgant8-F	CGTGGAAGTCACCAAAGGC	115
pgant8-R	TCTGTAGGCAAAGTTATCAAAG
CG5111-F	CAGTGAGGAGCGAAAGAA	106
CG5111-R	GAGCCTAATAATGCTGCGTG
Def-F	AGTTCTTCGTTCTCGTGGCTA	149
Def-R	CTTCTGGCGGCTATGCTG
CG18258-F	CTTGGGCTTCTCCACCTTG	169
CG18258-R	AGTGTTCCATAACTGCTCCG
sosie-F	GTGCCAGTACGAGAACAGC	170
sosie-R	AGCAGATCGAGACCAAGAAG
CG9411-F	TCCAGCTGAATGGACAACAG	106
CG9411-R	ATCTCCTCGTGATTGGCATC
blanks-F	GAGGAATGGAAGACCGATGA	149
blanks-R	TGGGGGCGCATATAGTTAAG
Mal-A7-F	CCGGCTCTGCATCCATAATT	155
Mal-A7-R	GGTCACCTCGAACTGAGAG
tut-F	TCCCTTTACCATCGTTCGAG	169
tut-R	CAAGATGTTCTCCGCAGTCA
Mlc2-F	CCGATCAACTTCACCCAGTT	122
Mlc2-R	CGTCGATGAGACCATCGTTA
Oamb-F	CATCAACGTTCTGGTCATCG	188
Oamb-R	AGAGATCGCCGAATATCCAAA
nolo-F	TATGCAGGAATCGCCTAACC	135
nolo-R	AAGTGCTCCAATCGTCTGCT
CG42324-F	GAGGGAAATCGAACGCTACA	155
CG42324-R	AGTGGGAGTTCGTCTCCAG
TipE-F	GGGAACCGCTCCATGTACT	153
TipE-R	TGGGTCCACCTTGGAGTAG
wsp-F	TGGTCCAATAAGTGATGAAGAAAC	611
wsp-R	AAAAATTAAACGCTACTCCA
dme-miR-982-5p	CGGTCCTGGACAAATATGAAGTAAAT
dme-miR-983-5p	CCGCATAATACGTTTCGAACTAATG
dme-miR-982-3p	CCGCTTACTTGATATTCATCCTTGAA
dme-miR-984-5p	CGCTGAGGTAAATACGGTTGGAATTT
dme-miR-318-3p	CCTCACTGGGCTTTGTTTATCTCA
dme-miR-956-3p	CCTTTCGAGACCACTCTAATCCATT
dme-miR-983-3p	CGCATTAGGTAGTTACGCATTATCT
U6 snRNA	TGGAACGATACAGAGAAGATTAGCA
